# Supplementary material for: Functional analysis of genetic variants in the high-risk breast cancer susceptibility gene PALB2
Source: Nat Commun. 2019 Nov 22;10:5296. doi: 10.1038/s41467-019-13194-2 (PMC6876638; doi:10.1038/s41467-019-13194-2)
Supplement: Supplementary file 4 — Supplementary Data 1 [file 41467_2019_13194_MOESM4_ESM.xlsx]

## Sheet: Sheet1
Supplementary Data 1
Complete list of human PALB2 variants analyzed in this study. Nucleotide numbering reflects Human Genome Variation Society (HGVS) nomenclature where cDNA numbering +1 corresponds to the A of the ATG translation initiation codon in the reference sequence (PALB2 NM_024675.3). The initiation codon is codon 1. In silico predictions, results from DR-GFP, PARPi sensitivity, cisplatin sensitivity and G2…
Nucleotide change	Amino acid change	Mutation type	Prior classification	Align GVGD	CADD(phred)	PolyPhen	SIFT	REVEL	HR efficiency (%)	PARPi resistance (%)	Cisplatin resistance (%)	Norm. M-phase cells (%)	Forward SDM primer	Reverse SDM primer
c.10C>T	p.P4S	Missense	VUS	Class C0	16.53	0.09, BENIGN	0.35, TOLERATED	0.044	97.61	72.7	X	X	5'-ATAAGATGGACGAGTCTCCCGGGAAGCCC-3'	5'-GGGCTTCCCGGGAGACTCGTCCATCTTAT-3'
c.13C>T	p.P5S	Missense	VUS	Class C0	16.21	0.017, BENIGN	0.49, TOLERATED	0.032	62.3131	95.74	X	X	5'-GATAAGATGGACGAGCCTTCCGGGAAGCC-3'	5'-GGCTTCCCGGAAGGCTCGTCCATCTTATC-3'
c.53A>G	p.K18R	Missense	VUS	Class C0	24.3	1, DAMAGING	0.03, DAMAGING	0.181	100.192	94.47	84.054	86.7626	5'-AGCTGTGAGGAGAAGGAAAAGTTAAGGGAGAAATTAGCATTC-3'	5'-GAATGCTAATTTCTCCCTTAACTTTTCCTTCTCCTCACAGCT-3'
c.71T>C	p.L24S*	Missense	VUS	Class C65	23.8	1, DAMAGING	0.01, DAMAGING	0.167	20.6651	55.4	X	X	5'-GTTAAAGGAGAAATTAGCATTCTCGAAAAGGGAATACAGCAAGACAC-3'	5'-GTGTCTTGCTGTATTCCCTTTTCGAGAATGCTAATTTCTCCTTTAAC-3'
c.83A>G	p.Y28C*	Missense	VUS	Class C65	26.7	1, DAMAGING	0.01, DAMAGING	0.224	32.9216	21.7047	X	X	5'-AGCATTCTTGAAAAGGGAATGCAGCAAGACACTAGCCC-3'	5'-GGGCTAGTGTCTTGCTGCATTCCCTTTTCAAGAATGCT-3'
c.92C>T	p.T31I	Missense	VUS	Class C65	26.5	1, DAMAGING	0.01, DAMAGING	0.210	97.1616	102.22	X	X	5'-CTTGAAAAGGGAATACAGCAAGATACTAGCCCGCCT-3'	5'-AGGCGGGCTAGTATCTTGCTGTATTCCCTTTTCAAG-3'
c.104T>C	p.L35P*	Missense	VUS	Class C65	31	1, DAMAGING	0.1, TOLERATED	0.35	10.4038	9.67728	26.0327	260.91	5'-CACTAGCCCGCCCTCAGCGTGCCCA-3'	5'-TGGGCACGCTGAGGGCGGGCTAGTG-3'
c.110G>A	p.R37H	Missense	VUS	Class C25	24.2	0.968, DAMAGING	0.01, DAMAGING	0.158	44.9036	67.8188	83.1553	175.611	5'-GCCCGCCTTCAGCATGCCCAAAGAGCT-3'	5'-AGCTCTTTGGGCATGCTGAAGGCGGGC-3'
c.124G>A	p.E42K	Missense	VUS	Class C15	34	0.997, DAMAGING	0.02, DAMAGING	0.142	105.413	94.84	89.717	101.811	5'-CTTCAGCGTGCCCAAAGAGCTAAAAAGATTAAGCATTCTATTA-3'	5'-TAATAGAATGCTTAATCTTTTTAGCTCTTTGGGCACGCTGAAG-3'
c.172_175delTTGT	p.Q60Rfs	Frameshift	Pathogenic	X	X	X	X	X	8.55107	11.0572	X	X	5'-GTAGAAGAACAAGATTGTCTCAGCAGGATCTCTCAC-3'	5'-GTGAGAGATCCTGCTGAGACAATCTTGTTCTTCTAC-3'
c.400G>A	p.D134N	Missense	Likely benign SNV	Class C0	10.56	0.019, BENIGN	0.47, TOLERATED	0.041	90.64	93.4362	97.7311	54.7042	5'-CATTTTCCCCACAGGGTCAGTAACCCTAGTGGT-3'	5'-ACCACTAGGGTTACTGACCCTGTGGGGAAAATG-3'
c.514_517delTCTG	p.S172fs	Frameshift	Pathogenic	X	X	X	X	X	8.55107	13.8674	X	X	5'-GCACTGATTCACTCAGATTGGGAAAAGACTAAAGGAACA-3'	5'-TGTTCCTTTAGTCTTTTCCCAATCTGAGTGAATCAGTGC-3'
c.629C>T	p.P210L	Missense	Likely benign SNV	Class C0	9134	0.021, BENIGN	0.66, TOLERATED	0.096	85.3682	102.7	X	X	5'-TAAATCTGAACTTCCAGATTCTCTAGAACCAGTTACAGAAATTAATG-3'	5'-CATTAATTTCTGTAACTGGTTCTAGAGAATCTGGAAGTTCAGATTTA-3'
c.688G>T	p.E230X	Nonsense	Pathogenic	X	X	X	X	X	7.42322	17.5001	X	X	5'-CCACCAACTGCCCAACCATAAAAAGGTGTTGATACAT-3'	5'-ATGTATCAACACCTTTTTATGGTTGGGCAGTTGGTGG-3'
c.1010T>C	p.L337S	Missense	Likely benign SNV	Class C0	11.35	0.291, BENIGN	0.23, TOLERATED	0.041	86.6687	115.713	X	X	5'-TGTTCTCTAAATGAACTCACCTACAATAACTCACCAGCAAATGAAAAC-3'	5'-GTTTTCATTTGCTGGTGAGTTATTGTAGGTGAGTTCATTTAGAGAACA-3'
c.1222T>C	p.Y408H	Missense	VUS	Class C65	29.4	1, DAMAGING	N/A, DAMAGING	-	92.3188	108.51	93.3311	79.7695	5'-GCCTTCTGTTTCCTGCAGAACATTATGTTAGAACAACACGA-3'	5'-TCGTGTTGTTCTAACATAATGTTCTGCAGGAAACAGAAGGC-3'
c.1227_1231delTGTTA	p.Y409X	Nonsense	Pathogenic	X	X	X	X	X	7.81778	17.4295	X	X	5'-GCCTTCTGTTTCCTGCAGAATATTAGAACAACACGAAGC-3'	5'-GCTTCGTGTTGTTCTAATATTCTGCAGGAAACAGAAGGC-3'
c.1250C>A	p.S417Y	Missense	VUS	Class C15	26.1	1, DAMAGING	0, DAMAGING	0.328	72.2	83.9622	X	X	5'-GAACAACACGAAGCATGTACAATTGCCAGAGGAAAGT-3'	5'-ACTTTCCTCTGGCAATTGTACATGCTTCGTGTTGTTC-3'
c.1492G>T	p.D498Y	Missense	Likely benign SNV	Class C0	21.0	0.904, DAMAGING	0.07, TOLERATED	0.088	94.4893	74.1802	X	X	5'-GCTGGGCCCACTGAAGATAATTACTTGTCTAGGAAG-3'	5'-CTTCCTAGACAAGTAATTATCTTCAGTGGGCCCAGC-3'
c.1544A>G	p.K515R	Missense	VUS	Class C0	15.96	0.197, BENIGN	0.15, TOLERATED	0.006	75.4477	120.54	X	X	5'-GGTAGAAGATACACAGGAAGAAGAAAATCAGCCTGCAC-3'	5'-GTGCAGGCTGATTTTCTTCTTCCTGTGTATCTTCTACC-3'
c.1592delT	p.L531Cfs	Frameshift	Pathogenic	X	X	X	X	X	7.75284	23.9576	X	X	5'-GCATCAGATCATTGTGAACCACTTTGCCAACTTCTAGC-3'	5'-GCTAGAAGTTGGCAAAGTGGTTCACAATGATCTGATGC-3'
c.1653T>A	p.Y551X	Nonsense	Pathogenic	X	X	X	X	X	8.12352	10.6841	20.0795	244.686	5'-AGGAAGAAGTCACCTCACACAAATAACAGCACGAAAAATTATTTAT-3'	5'-ATAAATAATTTTTCGTGCTGTTATTTGTGTGAGGTGACTTCTTCCT-3'
c.1676A>G	p.Q559R	Missense	Likely benign SNV	Class C0	0.075	0, BENIGN	0.75, TOLERATED	0.023	95.0158	117.584	X	X	5'-ATATCAGCACGAAAAATTATTTATTCGAGTGAAAGGGAAGAAAAGTCG-3'	5'-CGACTTTTCTTCCCTTTCACTCGAATAAATAATTTTTCGTGCTGATAT-3'
c.1865T>C	p.L622P	Missense	VUS	Class C65	28.9	1, DAMAGING	0.01, DAMAGING	0.341	77.4469	64.92	X	X	5'-CTGATGAAGACTTTGGACCTCCTAAGCTTGAAAAAGTGAAGTC-3'	5'-GACTTCACTTTTTCAAGCTTAGGAGGTCCAAAGTCTTCATCAG-3'
c.2006delA	p.E669Gfs	Frameshift	Pathogenic	X	X	X	X	X	7.02538	19.4584	X	X	5'-CATGGATACAGAAATGGGGACTTAGAAGAGGACC-3'	5'-GGTCCTCTTCTAAGTCCCCATTTCTGTATCCATG-3'
c.2014G>C	p.E672Q	Missense	Likely benign SNV	Class C0	10.78	0.225, BENIGN	0.28, TOLERATED	0.029	79.5249	103.53	X	X	5'-GATACAGAAATGGAGGACTTACAAGAGGACCTTATTGTTCTA-3'	5'-TAGAACAATAAGGTCCTCTTGTAAGTCCTCCATTTCTGTATC-3'
c.2117C>T	p.T706I	Missense	VUS	Class C15	24.4	1, DAMAGING	0.01, DAMAGING	0.252	87.3478	78.2	X	X	5'-CGGGCCTTTCTTCATCCATATTACTTTATATTCCTTTAAATACGGTT-3'	5'-AACCGTATTTAAAGGAATATAAAGTAATATGGATGAAGAAAGGCCCG-3'
c.2120C>T	p.P707L	Missense	VUS	Class C65	27.7	1, DAMAGING	0, DAMAGING	0.329	82.8272	87.96	100.974	93.9225	5'-TCTTCATCCATATTACTTTATACTCTTTTAAATACGGTTGCGCCTGA-3'	5'-TCAGGCGCAACCGTATTTAAAAGAGTATAAAGTAATATGGATGAAGA-3'
c.2574T>C	p.=	Synonymous	Likely benign SNV	X	X	X	X	X	84.4255	74.36	X	X	5'-AACCCAGGCAACCTACAATTGGTCTCAGAGTTAAAGAATC-3'	5'-GATTCTTTAACTCTGAGACCAATTGTAGGTTGCCTGGGTT-3'
c.2590C>T	p.P864S	Missense	Likely benign SNV	Class C0	19.49	0.578, DAMAGING	0.38, TOLERATED	0.062	85.7957	86.5387	X	X	5'-ACCTACAATTGGTTTCAGAGTTAAAGAATTCTTCAGGTTCCTGTTC-3'	5'-GAACAGGAACCTGAAGAATTCTTTAACTCTGAAACCAATTGTAGGT-3'
c.2593T>C	p.S865P	Missense	VUS	Class C0	28.2	0.998, DAMAGING	0.03, DAMAGING	0.186	100.096	78.3	X	X	5'-TCAGAGTTAAAGAATCCTCCAGGTTCCTGTTCCGTAG-3'	5'-CTACGGAACAGGAACCTGGAGGATTCTTTAACTCTGA-3'
c.2612A>G	p.D871G	Missense	VUS	Class C35	27.6	1, DAMAGING	0.02, DAMAGING	0.518	84.0683	115.45	87.3957	116.753	5'-AGGTTCCTGTTCCGTAGGTGTGAGTGCCATGTTTT-3'	5'-AAAACATGGCACTCACACCTACGGAACAGGAACCT-3'
c.2642_2645dupGTTG	p.C882Wfs	Frameshift	Pathogenic	X	X	X	X	X	6.09656	29.0359	X	X	5'-TGGGAAAGAGCCGGTTGGTTGTAAAGAGCCATGTATCA-3'	5'-TGATACATGGCTCTTTACAACCAACCGGCTCTTTCCCA-3'
c.2734T>G	p.W912G*	Missense	VUS	Class C0	25.6	1, DAMAGING	0, DAMAGING	0.562	6.66288	7.73	X	X	5'-GGGAAAAACTTTATACCGGGCACTTCGCAGAGGT-3'	5'-ACCTCTGCGAAGTGCCCGGTATAAAGTTTTTCCC-3'
c.2780A>C	p.D927A	Missense	VUS	Class C0	32	0.956, DAMAGING	0.02, DAMAGING	0.247	75.7139	86.26	X	X	5'-AGATAGTTCCAGTGCCTGCTGTGTATAATCTCGTGTG-3'	5'-CACACGAGATTATACACAGCAGGCACTGGAACTATCT-3'
c.2792T>G	p.L931R	Missense	VUS	Class C65	27.3	1, DAMAGING	0, DAMAGING	0.574	106.252	94.545	112.08	79.7706	5'-TGCCTGATGTGTATAATCGCGTGTGTGTAGCTTTGG-3'	5'-CCAAAGCTACACACACGCGATTATACACATCAGGCA-3'
c.2809G>A	p.G937R*	Missense	VUS	Class C65	28.4	1, DAMAGING	0, DAMAGING	0.481	17.352	26.39	X	X	5'-ATCTCGTGTGTGTAGCTTTGAGAAATTTGGAAATCAGAGAG-3'	5'-CTCTCTGATTTCCAAATTTCTCAAAGCTACACACACGAGAT-3'
c.2816T>G	p.L939W	Missense	VUS	Class C55	29.4	1, DAMAGING	0, DAMAGING	0.359	60.2817	91.115	102.198	218.247	5'-CTCGTGTGTGTAGCTTTGGGAAATTGGGAAATCAGAGAG-3'	5'-CTCTCTGATTTCCCAATTTCCCAAAGCTACACACACGAG-3'
c.2819A>G	p.E940G	Missense	VUS	Class C65	29.6	1, DAMAGING	0, DAMAGING	0.432	63.3965	81.17	X	X	5'-TAGCTTTGGGAAATTTGGGAATCAGAGAGATCAGGGC-3'	5'-GCCCTGATCTCTCTGATTCCCAAATTTCCCAAAGCTA-3'
c.2831T>A	p.I944N*	Missense	VUS	Class C15	26.7	1, DAMAGING	0, DAMAGING	0.449	7.26841	14.7779	X	X	5'-GAAATTTGGAAATCAGAGAGAACAGGGCATTGTTTTGTTCCTC-3'	5'-GAGGAACAAAACAATGCCCTGTTCTCTCTGATTTCCAAATTTC-3'
c.2840T>C	p.L947S*	Missense	VUS	Class C65	24.9	1, DAMAGING	0, DAMAGING	0.376	30.2668	24.31	X	X	5'-CAGAGAGATCAGGGCATCGTTTTGTTCCTCTGATG-3'	5'-CATCAGAGGAACAAAACGATGCCCTGATCTCTCTG-3'
c.2882T>C	p.L961P*	Missense	VUS	Class C25	25.5	1, DAMAGING	0.02, DAMAGING	0.270	6.52589	8.41	27.2929	280.28	5'-TGAAAGTGAAAAGCAAGTACTACCGAAGTCTGGAAATATAAAAGCTG-3'	5'-CAGCTTTTATATTTCCAGACTTCGGTAGTACTTGCTTTTCACTTTCA-3'
c.2897T>C	p.I966T	Missense	VUS	Class C0	26.4	1, DAMAGING	0.22, TOLERATED	0.212	74.4908	78.91	X	X	5'-GCAAGTACTACTGAAGTCTGGAAATACAAAAGCTGTGCTTGG-3'	5'-CCAAGCACAGCTTTTGTATTTCCAGACTTCAGTAGTACTTGC-3'
c.2915T>A	p.L972Q*	Missense	VUS	Class C35	28.2	1, DAMAGING	0, DAMAGING	0.228	14.0163	12.772	X	X	5'-AGCTGTGCTTGGCCAGACAAAGAGGAGGC-3'	5'-GCCTCCTCTTTGTCTGGCCAAGCACAGCT-3'
c.2962C>T	p.Q988X	Nonsense	Pathogenic	X	X	X	X	X	6.69834	15.2296	X	X	5'-GTGGGACCCTTTCTGATCAATAAGTAGAAGTCATGACG-3'	5'-CGTCATGACTTCTACTTATTGATCAGAAAGGGTCCCAC-3'
c.2993G>A	p.G998E	Missense	Likely benign SNV	Class C65	27.7	1, DAMAGING	0.01, DAMAGING	0.290	95.16	97.37	80.4373	129.118	5'-GACGTTTGCAGAAGATGAAGGAGGCAAAGAAAACC-3'	5'-GGTTTTCTTTGCCTCCTTCATCTTCTGCAAACGTC-3'
c.3026delC	p.P1009Lfs	Frameshift	Pathogenic	X	X	X	X	X	6.15905	25.0945	X	X	5'-GAAAACCAATTTTTGATGCCCCTGAGGAGACTATACTAACTTTT-3'	5'-AAAAGTTAGTATAGTCTCCTCAGGGGCATCAAAAATTGGTTTTC-3'
c.3054G>T	p.E1018D	Missense	VUS	Class C0	23.4	0.998, DAMAGING	0.05, DAMAGING	0.118	86.4127	84.41	111.514	73.3703	5'-CTATACTAACTTTTGCTGACGTCCAAGGGATGCAAGAAG-3'	5'-CTTCTTGCATCCCTTGGACGTCAGCAAAAGTTAGTATAG-3'
c.3073G>C + 3074C>G	p.A1025R	Missense	VUS	Class C65	23.1	1, DAMAGING	0.05, DAMAGING	0.128	17.62	24.27	X	368.897	5'-AGGTCCAAGGGATGCAAGAACGTCTGCTTGGTACTAC-3'	5'-GTAGTACCAAGCAGACGTTCTTGCATCCCTTGGACCT-3'
c.3089C>T	p.T1030I*	Missense	VUS	Class C65	31	1, DAMAGING	0, DAMAGING	0.434	14.6793	14.8	X	X	5'-GCAAGAAGCTCTGCTTGGTACTATTATTATGAACAACATTGTTATTT-3'	5'-AAATAACAATGTTGTTCATAATAATAGTACCAAGCAGAGCTTCTTGC-3'
c.3110T>C	p.I1037T*	Missense	VUS	Class C25	26.1	1, DAMAGING	0, DAMAGING	0.408	38.8579	52.233	X	X	5'-GCTTGGTACTACTATTATGAACAACATTGTTACTTGGAATTTAAAAACTGGTC-3'	5'-GACCAGTTTTTAAATTCCAAGTAACAATGTTGTTCATAATAGTAGTACCAAGC-3'
c.3113G>A	p.W1038X	Nonsense	Pathogenic	X	X	X	X	X	6.98337	12.3537	X	X	5'-CTACTATTATGAACAACATTGTTATTTAGAATTTAAAAACTGGTCAACTCCTGAA-3'	5'-TTCAGGAGTTGACCAGTTTTTAAATTCTAAATAACAATGTTGTTCATAATAGTAG-3'
c.3119T>C	p.L1040S	Missense	VUS	Class C0	31	1, DAMAGING	0.03, DAMAGING	0.309	76.9705	99.69	X	X	5'-ATGAACAACATTGTTATTTGGAATTCAAAAACTGGTCAACTCCTGAAAAAG-3'	5'-CTTTTTCAGGAGTTGACCAGTTTTTGAATTCCAAATAACAATGTTGTTCAT-3'
c.3128G>A	p.G1043D*	Missense	VUS	Class C65	29.8	1, DAMAGING	0, DAMAGING	0.298	10.5919	10.42	37.2756	275.713	5'-CATTGTTATTTGGAATTTAAAAACTGATCAACTCCTGAAAAAGATGCACA-3'	5'-TGTGCATCTTTTTCAGGAGTTGATCAGTTTTTAAATTCCAAATAACAATG-3'
c.3152T>G	p.I1051S	Missense	VUS	Class C35	27.3	0.999, DAMAGING	0, DAMAGING	0.215	91.2363	108.563	X	X	5'-TGGTCAACTCCTGAAAAAGATGCACAGTGATGATTCTTACC-3'	5'-GGTAAGAATCATCACTGTGCATCTTTTTCAGGAGTTGACCA-3'
c.3172T>C	p.S1058P	Missense	VUS	Class C0	28.1	0.994, DAMAGING	0.01, DAMAGING	0.19	95.8848	85.13	119.028	108.971	5'-GATGATTCTTACCAAGCTCCAGTCTGTCACAAAGCCT-3'	5'-AGGCTTTGTGACAGACTGGAGCTTGGTAAGAATCATC-3'
c.3191A>G	p.Y1064C	Missense	VUS	Class C65	31	1, DAMAGING	0, DAMAGING	0.438	101.045	87.27	128.589	100.415	5'-AGTCTGTCACAAAGCCTGTTCTGAAATGGGGCTTC-3'	5'-GAAGCCCCATTTCAGAACAGGCTTTGTGACAGACT-3'
c.3209T>C	p.L1070P*	Missense	VUS	Class C65	26.4	1, DAMAGING	0, DAMAGING	0.466	23.0879	56.67	X	X	5'-CTATTCTGAAATGGGGCTTCCCTTTATTGTCCTGAGTCATC-3'	5'-GATGACTCAGGACAATAAAGGGAAGCCCCATTTCAGAATAG-3'
c.3331C>G	p.P1111A	Missense	VUS	Class C25	28.1	0.999, DAMAGING	0.02, DAMAGING	0.400	102.608	87.51	X	X	5'-GTGTGATGCTGTACTGTCTTGCTCCAGGGCAG-3'	5'-CTGCCCTGGAGCAAGACAGTACAGCATCACAC-3'
c.3356T>C	p.L1119P	Missense	VUS	Class C65	-	1, DAMAGING	0, DAMAGING	0.465	94.3283	103.83	X	X	5'-GCTGGCAGGTTCCCGGAAGGTGACGTG-3'	5'-CACGTCACCTTCCGGGAACCTGCCAGC-3'
c.3367G>A	p.V1123M	Missense	VUS	Class C0	26.7	1, DAMAGING	0, DAMAGING	0.233	75.848	102.57	X	X	5'-GGTTCCTGGAAGGTGACATGAAAGATCACTGTGCA-3'	5'-TGCACAGTGATCTTTCATGTCACCTTCCAGGAACC-3'
c.3428T>A	p.L1143H	Missense	VUS	Class C0	26.7	0.995, DAMAGING	0.14, TOLERATED	0.221	69.8319	98.4316	X	X	5'-TGCCATTTGGGACTTACATCTCGGTCAGTGTACTG-3'	5'-CAGTACACTGACCGAGATGTAAGTCCCAAATGGCA-3'
c.3476G>T	p.W1159L	Missense	VUS	Class C0	28.2	1, DAMAGING	0.01, DAMAGING	0.368	90.8185	108.266	X	X	5'-CCTGTCTCTGACCAACATTTGTCTTTTGTGAAATGGTC-3'	5'-GACCATTTCACAAAAGACAAATGTTGGTCAGAGACAGG-3'
c.3478T>C	p.S1160P	Missense	VUS	Class C0	26.9	1, DAMAGING	0.01, DAMAGING	0.261	92.223	103.209	X	X	5'-GTCTCTGACCAACATTGGCCTTTTGTGAAATGGTCGG-3'	5'-CCGACCATTTCACAAAAGGCCAATGTTGGTCAGAGAC-3'
c.3191A>G	p.W1164C	Missense	VUS	Class C65	33	1, DAMAGING	0, DAMAGING	0.431	80.9452	96.22	X	X	5'-CATTGGTCTTTTGTGAAATGTTCGGGTACAGACTCTCAT-3'	5'-ATGAGAGTCTGTACCCGAACATTTCACAAAAGACCAATG-3'
c.3515T>C	p.L1172P*	Missense	VUS	Class C65	28.9	1, DAMAGING	0, DAMAGING	0.481	13.4582	16.602	X	X	5'-GTACAGACTCTCATTTGCCGGCTGGACAAAAAGATGG-3'	5'-CCATCTTTTTGTCCAGCCGGCAAATGAGAGTCTGTAC-3'
c.3520G>A	p.G1174R	Missense	VUS	Class C65	31	1, DAMAGING	0, DAMAGING	0.428	90.5693	102.88	X	X	5'-GTACAGACTCTCATTTGCTGGCTAGACAAAAAGATGGAAATATATTT-3'	5'-AAATATATTTCCATCTTTTTGTCTAGCCAGCAAATGAGAGTCTGTAC-3'
c.3539T>C	p.I1180T	Missense	VUS	Class C25	24.2	1, DAMAGING	0.01, DAMAGING	0.337	81.8242	98.64	X	X	5'-TGGCTGGACAAAAAGATGGAAATACATTTGTATACCACTATTCATAAG-3'	5'-CTTATGAATAGTGGTATACAAATGTATTTCCATCTTTTTGTCCAGCCA-3'
c.3548A>G	p.Y1183C	Missense	VUS	Class C55	27.9	1, DAMAGING	0, DAMAGING	0.405	70.8554	109.07	X	X	5'-GCTGGACAAAAAGATGGAAATATATTTGTATGCCACTATTCATAAGCG-3'	5'-CGCTTATGAATAGTGGCATACAAATATATTTCCATCTTTTTGTCCAGC-3'
c.3549C>G	p.Y1183X	Nonsense	Pathogenic	X	X		X	X	11.1164	9.66803	19.5345	344.615	5'-TGGACAAAAAGATGGAAATATATTTGTATAGCACTATTCATAAGCGG-3'	5'-CCGCTTATGAATAGTGCTATACAAATATATTTCCATCTTTTTGTCCA-3'
