# Supplementary material for: Functional analysis of genetic variants in the high-risk breast cancer susceptibility gene PALB2
Source: Nat Commun. 2019 Nov 22;10:5296. doi: 10.1038/s41467-019-13194-2 (PMC6876638; doi:10.1038/s41467-019-13194-2)
Supplement: Supplementary file 6 — Source Data [file 41467_2019_13194_MOESM6_ESM.xlsx]

## Sheet: Figure 1b
		Assay #1	Assay #1 (relative)	Assay #2	Assay #2 (relative)	Average	STDEV	SEM
	WT	7.5	100	9.16	100	100	0	0
	Trp53 KO Clone 1	6	80	9.46	103.275	91.6376	16.458	11.6376
	Trp53 KO Clone 2	6.8	90.6667	9.32	101.747	96.2067	7.83478	5.54003
	Trp53 KO Clone 3	7	93.3333	8.585	93.7227	93.528	0.275329	0.194687
	Trp53 KO Clone 4	6.1	81.3333	9.21	100.546	90.9396	13.5853	9.60626

## Sheet: Figure 1c
	Trp53 KO Clone 1				Trp53 KO Clone 2				Trp53 KO Clone 3				Trp53 KO Clone 4
	#Chromosomes	#Cells			#Chromosomes	#Cells			#Chromosomes	#Cells			#Chromosomes	#Cells
	82	1			82	1			79	3			46	1
	80	1			77	1			77	1			41	2
	54	1			54	1			75	1			40	15
	41	4			48	1			74	1			39	25
	40	25			45	1			72	1			38	5
	39	14			42	2			42	3			37	2
	38	6			41	17			41	3				50	= Total #cells
	37	1			40	9			40	25
		53	= Total #cells		39	7			39	6
					38	4			38	3
					36	1			37	2
					35	2			36	1
					34	2				50	= Total #cells
					31	1
						50	= Total #cells
		% with 40 chromosomes
	Trp53 KO Clone 1	47.1698
	Trp53 KO Clone 2	18
	Trp53 KO Clone 3	50
	Trp53 KO Clone 4	30

## Sheet: Figure 1d
		Assay #1	Assay #1 (relative)	Assay #2	Assay #2 (relative)	Assay #3	Assay #3 (relative)	Assay #4	Assay #4 (relative)	Assay #5	Assay #5 (relative)	Average	STDEV	SEM
	Trp53 KO (Clone 3)	13.7	100	8.67	100	8.5	100	10.31	100	10.72	100	100	0	0
	Trp53 KO/Palb2 KO	0.3	2.18978	0.46	5.30565			0.54	5.23763	2.98	27.7985	10.1329	11.8664	5.93319
	Trp53 KO/Palb2 KO + WT PALB2			5.45	62.8604	5.31	62.4706	7.78	75.4607	7.91	73.7873	68.6448	6.93979	3.46989

## Sheet: Figure 2b
	Variant set 1
		Assay #1	Assay #1 (relative)	Assay #2	Assay #2 (relative)	Assay #3	Assay #3 (relative)	Average	STDEV	SEM
	WT-1	6.98		5.31
	WT-2	6.95		5.89
	WT-3	7.12		6.08
	WT (set 1)	7.01667	100	5.76	100			100	0	0
	Ev-1	0.5		0.49
	Ev-2	0.48		0.49
	Ev-3	0.5		0.51
	Ev (set 1)	0.493333	7.03088	0.496667	8.62269			7.82678	1.12558	0.795903
	L24S	1.45	20.6651	1.15	19.9653			20.3152	0.494837	0.349903
	Y28C	2.31	32.9216	1.6	27.7778			30.3497	3.63724	2.57192
	L35P	0.73	10.4038	0.7	12.1528			11.2783	1.23671	0.874489
	Q60Rfs	0.6	8.55107	0.65	11.2847			9.9179	1.93298	1.36683
	S172fs	0.6	8.55107	0.72	12.5			10.5255	2.79232	1.97447
	D134N	6.45	91.924
	P210L	5.99	85.3682	5.62	97.5694			91.4688	8.6276	6.10064
	D498Y	6.63	94.4893	5.91	102.604			98.5467	5.73807	4.05743
	Y551X	0.57	8.12352	0.73	12.6736			10.3986	3.2174	2.27505
	E672Q	5.58	79.5249	5.01	86.9792			83.2521	5.27093	3.72711
	P864S	6.02	85.7957	5.61	97.3958			91.5958	8.20252	5.80005
	I944N	0.51	7.26841	0.46	7.98611			7.62726	0.507492	0.358851
	Q988X	0.47	6.69834	0.43	7.46528			7.08181	0.542309	0.38347
	G998E	5.65	80.5226	6.55	113.715			97.1189	23.4708	16.5964
	T1030I	1.03	14.6793	1.1	19.0972			16.8883	3.12392	2.20894
	W1038X	0.49	6.98337	0.51	8.85417			7.91877	1.32285	0.935397
	L1070P	1.62	23.0879	1.18	20.4861			21.787	1.83973	1.30089
	Y1183X	0.78	11.1164	0.67	11.6319			11.3742	0.364552	0.257777
	Variant set 2
		Assay #1	Assay #1 (relative)	Assay #2	Assay #2 (relative)	Assay #3	Assay #3 (relative)	Average	STDEV	SEM
	WT-1	8.42		7.29
	WT-2	7.6		7.46
	WT-3	6.79		7.78
	WT (set 2)	7.60333	100	7.51	100			100	0	0
	Ev-1	0.47		0.67
	Ev-2	0.41		0.63
	Ev-3	0.36		0.68
	Ev (set 2)	0.413333	5.43621	0.66	8.78828			7.11225	2.37027	1.67604
	P5S	4.12	54.1868	5.29	70.4394			62.3131	11.4924	8.12633
	R37H	2.89	38.0096	3.89	51.7976			44.9036	9.74956	6.89398
	E230X	0.41	5.39237	0.71	9.45406			7.42322	2.87205	2.03084
	L337S	6.71	88.2508	6.39	85.0866			86.6687	2.23744	1.58211
	Y409X	0.47	6.1815	0.71	9.45406			7.81778	2.31405	1.63628
	S417Y	3.89	51.1618	6.1	81.225			66.1934	21.2579	15.0316
	K515R	5.52	72.5997	5.88	78.2956			75.4477	4.02759	2.84793
	L531Cfs	0.45	5.91846	0.72	9.58722			7.75284	2.59421	1.83438
	Q559R	7.22	94.9584	7.14	95.0732			95.0158	0.0812353	0.057442
	E669Gfs	0.39	5.12933	0.67	8.92144			7.02538	2.68143	1.89605
	C882Wfs	0.35	4.60324	0.57	7.58988			6.09656	2.11187	1.49332
	P1009Lfs	0.4	5.26085	0.53	7.05726			6.15905	1.27025	0.898203
	V1123M	5.51	72.4682	5.95	79.2277			75.848	4.77967	3.37974
	L1143H	4.99	65.6291	5.56	74.0346			69.8319	5.94359	4.20276
	I1180T	5.82	76.5454	6.54	87.0839			81.8146	7.45185	5.26926
	Variant set 3
		Assay #1	Assay #1 (relative)	Assay #2	Assay #2 (relative)	Assay #3	Assay #3 (relative)	Average	STDEV	SEM
	WT-1	6.53		5.77		9.77
	WT-2	6.96		4.84		9.65
	WT-3	7.31		5.17
	WT (set 3)	6.93333	100	5.26	100	9.71	100	100	0	0
	Ev-1	0.67		0.38
	Ev-2	0.68		0.35
	Ev-3	0.72		0.45
	Ev (set 3)	0.69	9.95192	0.393333	7.47782			8.71487	1.74946	1.23705
	P4S	6.72	96.9231	5.17	98.289			97.606	0.965835	0.682948
	K18R	6.67	96.2019	5.48	104.183			100.192	5.64313	3.99029
	D134N			4.7	89.3536
	Y408H	6.29	90.7212	4.94	93.9163			92.3188	2.25934	1.5976
	D871G	5.95	85.8173	4.33	82.3194			84.0683	2.4734	1.74896
	L939W	3.52	50.7692	2.66	50.5703	7.72	79.5057	60.2817	0.140635	0.0994443
	G998E			4.8	91.2548
	L1119P	7.03	101.394	4.59	87.2624			94.3283	9.99274	7.06594
	Variant set 4
		Assay #1	Assay #1 (relative)	Assay #2	Assay #2 (relative)	Assay #3	Assay #3 (relative)	Average	STDEV	SEM
	WT-1	8.08		6.17
	WT-2	7.98		6.15
	WT-3	7.55		8.1
	WT (set 4)	7.87	100	6.80667	100			100	0	0
	Ev-1	0.57		0.55
	Ev-2	0.61		0.53
	Ev-3	0.6		0.62
	Ev (set 4)	0.593333	7.53918	0.566667	8.32517			7.93217	0.555781	0.392997
	T31I	7.72	98.094	6.55	96.2292			97.1616	1.31864	0.93242
	E42K	7.77	98.7294	7.63	112.096			105.413	9.45164	6.68332
	L622P	5.75	73.0623	5.57	81.8315			77.4469	6.20081	4.38464
	T706I	6.21	78.9072	6.52	95.7884			87.3478	11.9368	8.4406
	P707L	6.25	79.4155	5.87	86.239			82.8272	4.82493	3.41174
	L855P	6.49	82.4651	5.88	86.3859			84.4255	2.77245	1.96042
	W912G	0.54	6.8615	0.44	6.46425			6.66288	0.280897	0.198624
	D927A	7.2	91.4867	4.08	59.9412			75.7139	22.306	15.7727
	G937R	1.02	12.9606	1.48	21.7434			17.352	6.21036	4.39139
	E940G	4.66	59.2122	4.6	67.5808			63.3965	5.9175	4.1843
	L947S	2.44	31.0038	2.01	29.5299			30.2668	1.04223	0.73697
	L961P	0.53	6.73443	0.43	6.31734			6.52589	0.294933	0.208549
	I966T	5.99	76.1118	4.96	72.8697			74.4908	2.2925	1.62104
	E1018D	5.82	73.9517	6.73	98.8737			86.4127	17.6225	12.461
	L1040S	6.23	79.1614	5.09	74.7796			76.9705	3.09836	2.19087
	G1043D	0.8	10.1652	0.75	11.0186			10.5919	0.603463	0.426712
	W1164C	6.37	80.9403	5.51	80.95			80.9452	0.00690803	0.00488471
	Y1183C	4.62	58.7039	5.65	83.0069			70.8554	17.1848	12.1515
	Variant set 5
		Assay #1	Assay #1 (relative)	Assay #2	Assay #2 (relative)	Assay #3	Assay #3 (relative)	Average	STDEV	SEM
	WT-1	5.89		4.3
	WT-2	5.62		3.95
	WT-3	7.88		3.85
	WT (set 5)	6.46333	100	4.03333	100			100	0	0
	Ev-1	0.78		0.48
	Ev-2	0.83		0.58
	Ev-3	1.34		0.87
	Ev (set 5)	0.983333	15.214	0.643333	15.9504			15.5822	0.520703	0.368193
	S865P	6.75	104.435	3.86	95.7025			100.069	6.17502	4.3664
	L931R	6.2	95.9257	4.7	116.529			106.227	14.5687	10.3016
	L972Q	0.93	14.3889	0.55	13.6364			14.0126	0.532095	0.376248
	I1037T	2.65	41.0005	1.48	36.6942			38.8474	3.04501	2.15315
	I1051S	6.23	96.3899	3.47	86.0331			91.2115	7.32339	5.17842
	S1058P	6.27	97.0088	3.82	94.7107			95.8598	1.62495	1.14901
	T1064C	6.28	97.1635	4.23	104.876			101.02	5.45359	3.85627
	P1111A	6.53	101.031	4.2	104.132			102.582	2.19258	1.55039
	W1159L	6.16	95.3069	3.48	86.281			90.7939	6.38225	4.51293
	S1160P	6.87	106.292	3.15	78.0992			92.1955	19.9353	14.0964
	L1172P	0.97	15.0077	0.48	11.9008			13.4543	2.19692	1.55345
	G1174R	6.32	97.7824	3.36	83.3058			90.5441	10.2365	7.23829
	Variant set 6
		Assay #1	Assay #1 (relative)	Assay #2	Assay #2 (relative)	Assay #3	Assay #3 (relative)	Average	STDEV	SEM
	WT-1	10		10.28
	WT-2	10.42		9.94
	WT-3	10.18		9.99
	WT (set 6)	10.2	100	10.07	100			100	0	0
	A1025R	1.67	16.3725	1.9	18.8679			17.6202	1.7645	1.24769
	Variants wth repeats in different sets
		Assay #1	Assay #1 (relative)	Assay #2	Assay #2 (relative)	Assay #3	Assay #3 (relative)	Average	STDEV	SEM
	D134N	6.45	91.924	4.7	89.3536			90.6388	1.81753	1.28519
	G998E	5.65	80.5226	6.55	113.715	4.8	91.2548	95.1642	16.9382	9.77926

## Sheet: Figure 3a
	PARPi (µM)	Assay #1 (relative)	Assay #2 (relative)	Assay #3 (relative)	Assay #4 (relative)	Average	SEM		Variant set 1
WT-1	0.01	100	100			100	0
	0.1	88.8569	85.4201			87.1385	1.71838
	0.5	51.0305	65.5637			58.2971	7.26658
	1	28.6823	43.8497			36.266	7.58371
	2	12.4819	26.3455			19.4137	6.93182
WT-2	0.01	100	100			100	0
	0.1	78.9313	94.8431			86.8872	7.95591
	0.5	50.7528	61.8992			56.326	5.57324
	1	28.6993	48.4562			38.5778	9.87849
	2	13.0829	29.1314			21.1071	8.02425
WT-3	0.01	100	100			100	0		PARPi 0.5 µM
	0.1	77.3548	82.2448			79.7998	2.44502
	0.5	49.1659	54.6575			51.9117	2.74577			Assay #1 (%)	Assay #1 (relative to WT )	Assay #2 (%)	Assay #2 (relative to WT )	Assay #3 (%)	Assay #3 (relative to WT )	Assay #4 (%)	Assay #4 (relative to WT )	Average	SEM
	1	30.4416	36.7136			33.5776	3.13598		WT-1	51.0305		65.5637		76.3109		72.6221
	2	12.0492	20.0944			16.0718	4.02261		WT-2	50.7528		61.8992
EV-1	0.01	100	100	100	100	100	0		WT-3	49.1659		54.6575
	0.1	20.7672	22.1912	51.2396	53.0612	36.8148	8.86659		WT (set 1)	50.3164	100	60.7068	100	76.3109	100	72.6221	100	100	0
	0.5	5.22114	10.5028	24.8972	26.3337	16.7387	5.24536		EV-1	5.22114		10.5028
	1	3.38285	4.12977	13.8145	13.1827	8.62745	2.81943		EV-2	5.37315		4.48286
	2	2.32588	1.99023	9.14657	8.29883	5.44038	1.90417		EV-3	7.07999		3.5086
EV-2	0.01	100	100			100	0		Ev (set 1)	5.89143	11.7088	6.16475	10.155					10.9319	0.776903
	0.1	19.7817	28.5241			24.1529	4.37121		L24S	9.24432	18.3724	34.5889	56.9769	61.652	80.7905	47.544	65.4676	55.4019	13.2902
	0.5	5.37315	4.48286			4.92801	0.445141		Y28C	11.6337	23.1211	12.3164	20.2884					21.7047	1.41635
	1	3.16653	9.28084			6.22368	3.05716		L35P	3.1403	6.24111	7.96076	13.1135					9.67728	3.43617
	2	2.23629	2.98934			2.61282	0.376528		Q60Rfs	4.35702	8.65924	8.1682	13.4552					11.0572	2.39797
EV-3	0.01	100	100			100	0		D134N	48.1428	95.6801	55.36	91.1924					93.4362	2.24385
	0.1	20.2566	21.344			20.8003	0.543684		S172fs	6.31439	12.5494	9.2186	15.1855					13.8674	1.31804
	0.5	7.07999	3.5086			5.2943	1.7857		P210L	41.7859	83.0462	76.9614	126.776	75.0026	98.2855			102.702	12.8153
	1	3.95781	5.36544			4.66163	0.703814		D498Y	40.5927	80.6749	41.0897	67.6856					74.1802	6.49465
	2	2.46495	2.5922			2.52857	0.0636268		Y551X	5.53475	10.9999	6.29422	10.3682					10.6841	0.315833
L24S	0.01	100	100	100	100	100	0		E672Q	55.6455	110.591	58.5634	96.4694					103.53	7.06096
	0.1	48.229	74.3906	83.4584	73.5368	69.9037	7.56557		P864S	49.5593	98.4954	45.2763	74.5819					86.5387	11.9567
	0.5	9.24432	34.5889	61.652	47.544	38.2573	11.1384		Q899X	4.43035	8.80498	13.1456	21.6542					15.2296	6.42462
	1	4.23079	18.8571	40.6396	22.9566	21.671	7.49189		I944N	2.7358	5.43719	14.6417	24.1187					14.7779	9.34074
	2	2.69331	8.57759	21.1842	6.66763	9.78067	3.99383		G998E	46.4079	92.2322	62.2282	102.506					97.3691	5.13697
Y28C	0.01	100	100			100	0		T1030I	3.51223	6.9803	13.7256	22.6096					14.795	7.81468
	0.1	52.7498	52.2613			52.5055	0.24427		W1038X	5.47295	10.8771	8.39589	13.8302					12.3537	1.47658
	0.5	11.6337	12.3164			11.9751	0.341368		L1070P	10.7073	21.28	35.3267	58.1923	58.3604	76.4772	51.3591	70.7211	56.6676	12.398
	1	4.32552	4.49727			4.4114	0.0858726		Y1183X	5.52442	10.9794	5.07308	8.35669					9.66803	1.31133
	2	2.42466	2.05647			2.24056	0.184096
L35P	0.01	100	100			100	0
	0.1	16.0791	37.8562			26.9676	10.8886
	0.5	3.1403	7.96076			5.55053	2.41023
	1	2.10152	6.79732			4.44942	2.3479
	2	1.51931	4.14902			2.83416	1.31485
Q60Rfs	0.01	100	100			100	0
	0.1	18.7802	27.4714			23.1258	4.34563
	0.5	4.35702	8.1682			6.26261	1.90559
	1	2.88019	4.32507			3.60263	0.722442
	2	1.87114	2.14151			2.00633	0.135182
D134N	0.01	100	100			100	0
	0.1	83.9763	92.1852			88.0808	4.10444
	0.5	48.1428	55.36			51.7514	3.6086
	1	28.0893	41.026			34.5576	6.46834
	2	11.4835	21.6181			16.5508	5.06727
S172fs	0.01	100	100			100	0
	0.1	24.7042	29.4445			27.0743	2.37016
	0.5	6.31439	9.2186			7.7665	1.4521
	1	4.05685	4.64332			4.35008	0.293238
	2	2.76036	3.45263			3.1065	0.346132
P210L	0.01	100	100	100		100	0
	0.1	77.0434	93.3743	93.3581		87.9253	5.44094
	0.5	41.7859	76.9614	75.0026		64.5833	11.4127
	1	23.077	50.3357	56.3683		43.2603	10.2408
	2	7.28365	20.1483	33.9106		20.4475	7.68798
D498Y	0.01	100	100			100	0
	0.1	77.551	89.381			83.466	5.91499
	0.5	40.5927	41.0897			40.8412	0.248525
	1	24.3872	26.1917			25.2895	0.902247
	2	8.6993	17.5942			13.1468	4.44747
Y551X	0.01	100	100			100	0
	0.1	21.5079	39.0191			30.2635	8.75556
	0.5	5.53475	6.29422			5.91449	0.379734
	1	3.50418	6.8722			5.18819	1.68401
	2	2.55186	3.53762			3.04474	0.49288
E672Q	0.01	100	100			100	0
	0.1	80.5452	78.5299			79.5376	1.00765
	0.5	55.6455	58.5634			57.1045	1.45895
	1	32.9793	38.3435			35.6614	2.68211
	2	10.6163	9.93136			10.2739	0.342495
P864S	0.01	100	100			100	0
	0.1	78.2241	66.43			72.327	5.89706
	0.5	49.5593	45.2763			47.4178	2.14152
	1	28.3824	26.1209			27.2517	1.13073
	2	6.04997	18.4384			12.2442	6.19423
Q899X	0.01	100	100			100	0
	0.1	15.3039	41.3801			28.342	13.0381
	0.5	4.43035	13.1456			8.78797	4.35762
	1	2.83628	5.18458			4.01043	1.17415
	2	1.69538	4.91185			3.30361	1.60823
G998E	0.01	100	100			100	0
	0.1	76.9995	85.1321			81.0658	4.06633
	0.5	46.4079	62.2282			54.318	7.91013
	1	29.465	41.7892			35.6271	6.16208
	2	8.68089	21.1654			14.9231	6.24226
I944N	0.01	100	100			100	0
	0.1	13.8109	37.8279			25.8194	12.0085
	0.5	2.7358	14.6417			8.68873	5.95293
	1	1.92792	6.53167			4.2298	2.30187
	2	1.14291	3.57164			2.35728	1.21437
T1030I	0.01	100	100			100	0
	0.1	23.5736	46.8994			35.2365	11.6629
	0.5	3.51223	13.7256			8.61891	5.10668
	1	2.34647	6.60741			4.47694	2.13047
	2	1.6139	3.18252			2.39821	0.78431
W1038X	0.01	100	100			100	0
	0.1	17.722	19.8848			18.8034	1.0814
	0.5	5.47295	8.39589			6.93442	1.46147
	1	3.04419	2.58978			2.81699	0.227204
	2	1.83108	2.91848			2.37478	0.543699
L1070P	0.01	100	100	100	100	100	0
	0.1	50.7831	71.737	82.4085	79.5626	71.1228	7.14539
	0.5	10.7073	35.3267	58.3604	51.3591	38.9384	10.5733
	1	3.53064	15.8439	30.9465	26.8813	19.3006	6.14909
	2	1.41501	3.42078	12.3101	10.2661	6.85298	2.62648
Y1183X	0.01	100	100			100	0
	0.1	24.3203	35.8663			30.0933	5.77299
	0.5	5.52442	5.07308			5.29875	0.225668
	1	2.76121	3.78914			3.27518	0.513966
	2	1.26744	4.35992			2.81368	1.54624
	PARPi (µM)	Assay #1 (relative)	Assay #2 (relative)	Assay #3 (relative)	Assay #4 (relative)	Average	SEM		Variant set 2
WT-1	0.01	100	100	100	100	100	0
	0.1	80.1364	82.1444	91.077	90.0364	85.8486	2.75718
	0.5	62.9433	52.2376	76.3109	72.6221	66.0285	5.39221
	1	41.3019	32.6487	57.6295	52.6344	46.0537	5.62419
	2	19.6101	13.0731	36.5249	28.8056	24.5034	5.14474
WT-2	0.01	100	100			100	0
	0.1	76.8006	79.4826			78.1416	1.34102
	0.5	50.5865	56.6636			53.6251	3.03856
	1	31.0162	33.7382			32.3772	1.36097
	2	11.6464	14.6978			13.1721	1.5257
WT-3	0.01	100	100			100	0		PARPi 0.5 µM
	0.1	79.4898	80.5506			80.0202	0.530425
	0.5	44.8747	55.0869			49.9808	5.10612			Assay #1 (%)	Assay #1 (relative to WT )	Assay #2 (%)	Assay #2 (relative to WT )	Assay #3 (%)	Assay #3 (relative to WT )	Assay #4 (%)	Assay #4 (relative to WT )	Average	SEM
	1	23.4	31.5953			27.4976	4.09766		WT-1	62.9433		52.2376		76.3109		72.6221
	2	10.9914	14.4946			12.743	1.7516		WT-2	50.5865		56.6636
EV-1	0.01	100	100			100	0		WT-3	44.8747		55.0869
	0.1	25.4182	19.5899			22.504	2.91414		WT (set 2)	52.8015	100	54.6627	100	76.3109	100	72.6221	100	100	1.00486e-14
	0.5	9.00808	5.58316			7.29562	1.71246		EV-1	9.00808		5.58316
	1	4.77161	2.9818			3.87671	0.894902		EV-2	7.73109		4.63869
	2	3.15111	2.60734			2.87922	0.271889		EV-3	9.28396		4.76201
EV-2	0.01	100	100			100	0		Ev (set 2)	8.67438	16.4283	4.99462	9.13716					12.7827	3.64556
	0.1	23.6486	19.5049			21.5767	2.07186		P5S	42.6991	80.8672	60.4596	110.605					95.736	14.8688
	0.5	7.73109	4.63869			6.18489	1.5462		R37H	30.0192	56.8529	43.0659	78.7848					67.8188	10.9659
	1	3.72663	2.27817			3.0024	0.72423		E230X	5.149	9.75162	13.8015	25.2485					17.5001	7.74846
	2	2.5999	2.33413			2.46701	0.132886		L337S	59.4692	112.628	64.9382	118.798					115.713	3.08506
EV-3	0.01	100	100			100	0		Y409X	6.46391	12.2419	12.3631	22.617					17.4295	5.18756
	0.1	24.5441	17.7604			21.1522	3.39186		S417Y	39.113	74.0755	51.3004	93.8489					83.9622	9.88673
	0.5	9.28396	4.76201			7.02299	2.26097		K515R	57.7893	109.446	71.9546	131.634					120.54	11.0938
	1	5.13584	2.23806			3.68695	1.44889		L531Cfs	8.63562	16.3549	17.2517	31.5603					23.9576	7.60273
	2	3.82583	2.35755			3.09169	0.734138		Q559R	61.6586	116.774	64.7175	118.394					117.584	0.809954
P5S	0.01	100	100			100	0		E669Gfs	9.3484	17.7048	11.595	21.212					19.4584	1.75358
	0.1	74.709	79.2767			76.9928	2.28386		C882Wfs	11.5097	21.7981	19.8282	36.2738					29.0359	7.23784
	0.5	42.6991	60.4596			51.5793	8.88024		P1009Lfs	11.4141	21.617	15.6182	28.572					25.0945	3.47753
	1	22.153	41.2203			31.6866	9.53365		V1123M	42.6408	80.7568	65.5215	119.865	81.7252	107.095			102.572	11.5139
	2	5.40233	16.1225			10.7624	5.36008		L1143H	44.0764	83.4756	61.9807	113.388					98.4316	14.956
R37H	0.01	100	100			100	0		I1180T					71.0736	93.1369	75.6314	104.144	98.6403	5.50348
	0.1	67.7937	71.6716			69.7327	1.93897
	0.5	30.0192	43.0659			36.5425	6.52336
	1	12.3673	22.2699			17.3186	4.95128
	2	2.51785	5.20878			3.86332	1.34546
E230X	0.01	100	100			100	0
	0.1	20.9256	30.9875			25.9565	5.03094
	0.5	5.149	13.8015			9.47527	4.32627
	1	2.97482	6.28328			4.62905	1.65423
	2	1.8634	3.4605			2.66195	0.79855
L337S	0.01	100	100			100	0
	0.1	79.8274	89.1974			84.5124	4.68503
	0.5	59.4692	64.9382			62.2037	2.7345
	1	30.4327	50.2254			40.3291	9.89636
	2	9.46476	25.2271			17.3459	7.88115
Y409X	0.01	100	100			100	0
	0.1	25.0542	31.8908			28.4725	3.4183
	0.5	6.46391	12.3631			9.4135	2.94959
	1	3.06358	5.86385			4.46371	1.40014
	2	1.62756	2.75332			2.19044	0.56288
S417Y	0.01	100	100			100	0
	0.1	70.7521	83.903			77.3276	6.57544
	0.5	39.113	51.3004			45.2067	6.0937
	1	17.5301	34.1547			25.8424	8.31226
	2	3.67253	10.0661			6.8693	3.19677
K515R	0.01	100	100			100	0
	0.1	86.8907	93.9721			90.4314	3.54072
	0.5	57.7893	71.9546			64.872	7.08267
	1	31.7533	47.6896			39.7214	7.96816
	2	11.0737	16.851			13.9623	2.88868
L531Cfs	0.01	100	100			100	0
	0.1	29.2605	42.8008			36.0307	6.77015
	0.5	8.63562	17.2517			12.9437	4.30806
	1	4.2126	7.3758			5.7942	1.5816
	2	2.29438	4.16574			3.23006	0.935682
Q559R	0.01	100	100			100	0
	0.1	80.1235	86.7869			83.4552	3.3317
	0.5	61.6586	64.7175			63.188	1.52945
	1	37.7573	47.2083			42.4828	4.72554
	2	17.3913	22.4934			19.9424	2.55103
E669Gfs	0.01	100	100			100	0
	0.1	34.0605	33.989			34.0248	0.0357873
	0.5	9.3484	11.595			10.4717	1.12332
	1	4.10508	5.71081			4.90795	0.802866
	2	2.53341	3.31359			2.9235	0.39009
C882Wfs	0.01	100	100			100	0
	0.1	34.8032	51.5337			43.1685	8.36527
	0.5	11.5097	19.8282			15.669	4.15925
	1	4.95304	9.55922			7.25613	2.30309
	2	2.93499	4.2045			3.56974	0.634755
P1009Lfs	0.01	100	100			100	0
	0.1	36.9002	46.9128			41.9065	5.00634
	0.5	11.4141	15.6182			13.5162	2.10208
	1	5.52349	7.14597			6.33473	0.811242
	2	2.97563	4.01651			3.49607	0.520441
V1123M	0.01	100	100	100		100	0
	0.1	81.1284	90.1701	103.793		91.6971	6.58705
	0.5	42.6408	65.5215	81.7252		63.2958	11.3374
	1	22.9498	40.595	62.9144		42.1531	11.563
	2	8.44794	18.8939	42.0528		23.1315	9.92957
L1143H	0.01	100	100			100	0
	0.1	72.6572	79.9698			76.3135	3.65634
	0.5	44.0764	61.9807			53.0286	8.95218
	1	22.7876	40.6134			31.7005	8.91291
	2	8.874	16.1988			12.5364	3.66242
I1180T	0.01			100	100	100	0
	0.1			99.4181	87.0778	93.2479	6.17012
	0.5			71.0736	75.6314	73.3525	2.27893
	1			62.7544	56.5543	59.6543	3.10003
	2			35.5914	30.4553	33.0233	2.56804
	PARPi (µM)	Assay #1 (relative)	Assay #2 (relative)	Assay #3 (relative)	Assay #4 (relative)	Average	SEM		Variant set 3
WT-1	0.01	100	100	100		100	0
	0.1	98.1408	85.5966	85.5966		89.778	4.18141
	0.5	60.7201	65.3051	65.3051		63.7767	1.52832
	1	42.7283	51.4127	51.4127		48.5179	2.89479
	2	16.4644	27.2277	27.2277		23.6399	3.58776
WT-2	0.01	100	100	100		100	0
	0.1	90.5898	87.8479	87.8479		88.7619	0.91398
	0.5	62.0614	70.0139	70.0139		67.3631	2.65084
	1	37.8589	57.4872	57.4872		50.9444	6.54276
	2	15.8191	31.9954	31.9954		26.6033	5.3921
WT-3	0.01	100	100			100	0		PARPi 0.5 µM
	0.1	87.3242	91.9544			89.6393	2.31513
	0.5	57.3338	71.7521			64.5429	7.20915			Assay #1 (%)	Assay #1 (relative to WT )	Assay #2 (%)	Assay #2 (relative to WT )	Assay #3 (%)	Assay #3 (relative to WT )	Average	SEM
	1	32.1846	59.5241			45.8543	13.6697		WT-1	60.7201		65.3051		65.3051
	2	12.9707	32.9068			22.9387	9.96803		WT-2	62.0614		70.0139		70.0139
EV-1	0.01	100	100	100		100	0		WT-3	57.3338		71.7521
	0.1	44.0354	79.0576	79.0576		67.3835	11.674		WT (set 3)	60.0384	100	69.0237	100	67.6595	100	100	0
	0.5	9.68428	46.3464	46.3464		34.1257	12.2207		EV-1	9.68428		46.3464		46.3464
	1	4.69109	36.886	36.886		26.1543	10.7316		EV-2	7.2691		18.6144		18.6144
	2	2.43302	25.0435	25.0435		17.5066	7.53681		EV-3	5.79912		20.8472
EV-2	0.01	100	100	100		100	0		Ev (set 3)	7.58417	12.6322	28.6026	41.4389	32.4804	48.0056	34.0256	10.8634
	0.1	32.4311	44.5454	44.5454		40.5073	4.03811		P4S	54.806	91.2848	40.3259	58.4232	46.2801	68.4015	72.7032	9.7271
	0.5	7.2691	18.6144	18.6144		14.8326	3.78175		K18R	57.315	95.4638	64.5197	93.4747			94.4692	0.994588
	1	2.32514	10.5978	10.5978		7.84023	2.75755		Y408H	54.5129	90.7967	87.1191	126.216			108.506	17.7098
	2	1.5978	4.95384	4.95384		3.83516	1.11868		D871G	76.4028	127.256	71.5371	103.641			115.449	11.8075
EV-3	0.01	100	100			100	0		L939W	60.1293	100.151	80.2796	116.307	38.4883	56.8853	91.1147	17.7388
	0.1	30.9985	50.3707			40.6846	9.68612		L1119P	64.5399	107.498	69.1332	100.159			103.828	3.66954
	0.5	5.79912	20.8472			13.3231	7.52403
	1	3.23601	11.124			7.18001	3.944
	2	1.62937	4.91998			3.27467	1.64531
P4S	0.01	100	100	100		100	0
	0.1	77.0945	62.0613	75.9451		71.7003	4.83089
	0.5	54.806	40.3259	46.2801		47.1373	4.20196
	1	30.25	31.3289	23.273		28.284	2.52478
	2	12.5346	18.4917	8.84921		13.2918	2.80917
K18R	0.01	100	100			100	0
	0.1	93.1949	85.6149			89.4049	3.79002
	0.5	57.315	64.5197			60.9173	3.60234
	1	34.9741	62.6808			48.8274	13.8534
	2	14.537	38.3636			26.4503	11.9133
Y408H	0.01	100	100			100	0
	0.1	91.0399	99.2662			95.153	4.11319
	0.5	54.5129	87.1191			70.816	16.3031
	1	36.5228	62.6132			49.568	13.0452
	2	13.9517	36.9526			25.4521	11.5005
D871G	0.01	100	100			100	0
	0.1	87.3462	72.2387			79.7924	7.55379
	0.5	76.4028	71.5371			73.9699	2.43283
	1	50.8466	56.6687			53.7576	2.91105
	2	19.8153	28.9886			24.402	4.58665
L939W	0.01	100	100	100		100	0
	0.1	82.7866	79.2441	76.5107		79.5138	1.8167
	0.5	60.1293	80.2796	38.4883		59.6324	12.0667
	1	35.9795	57.956	14.8002		36.2452	12.4587
	2	12.6055	26.6831	4.40672		14.5651	6.50484
L1119P	0.01	100	100			100	0
	0.1	84.123	84.6741			84.3985	0.275532
	0.5	64.5399	69.1332			66.8365	2.29662
	1	38.9771	60.0092			49.4931	10.5161
	2	13.5737	29.7579			21.6658	8.09207
	PARPi (µM)	Assay #1 (relative)	Assay #2 (relative)	Assay #3 (relative)	Assay #4 (relative)	Average	SEM		Variant set 4a
WT-1	0.01	100	100	100		100	0		First replicate is together with set 4b, second replicate is seperate.
	0.1	107.616	50.7334	81.7376		80.0291	16.4429
	0.5	81.8479	16.8133	39.8466		46.1693	19.0382
	1	42.5703	5.9098	15.9985		21.4929	10.9337
	2	18.6307	1.67945	2.84096		7.71702	5.46711
WT-2	0.01	100	100	100		100	0
	0.1	99.2424	52.9692	89.7128		80.6415	14.107
	0.5	70.9641	24.4831	45.4199		46.9557	13.4399
	1	44.1547	6.34591	15.843		22.1145	11.356
	2	18.7301	1.68207	2.58423		7.66546	5.53844
WT-3	0.01	100	100	100		100	0		PARPi 0.5 µM
	0.1	72.4713	70.8955	112.432		85.2662	13.5904
	0.5	50.9462	23.0831	57.6149		43.8814	10.5758			Assay #1 (%)	Assay #1 (relative to WT )	Assay #2 (%)	Assay #2 (relative to WT )	Assay #3 (%)	Assay #3 (relative to WT )	Average	SEM
	1	24.9187	7.81622	20.5821		17.7724	5.13306		WT-1	81.8479		16.8133		39.8466
	2	13.9038	2.64157	4.08142		6.87559	3.5386		WT-2	70.9641		24.4831		45.4199
EV-1	0.01	100	100	100		100	0		WT-3	50.9462		23.0831		57.6149
	0.1	21.362	5.21403	4.11158		10.2292	5.57547		WT (set 4)	67.9194	100	21.4598	100	47.6271	100	100	0
	0.5	8.59292	2.51133	1.47143		4.19189	2.22089		EV-1	8.59292		2.51133		1.47143
	1	6.17804	1.69884	1.32199		3.06629	1.55967		EV-2	6.37814		1.70024
	2	4.30466	1.22881	0.818102		2.11719	1.10014		EV-3	5.4989		2.5067
EV-2	0.01	100	100			100	0		Ev (set 4)	6.82332	10.0462	2.23942	10.4354	1.47143	3.08949	7.85703	2.38642
	0.1	16.2308	4.18055			10.2057	6.02514		T31I	75.0558	110.507			44.7352	93.9279	102.217	8.28961
	0.5	6.37814	1.70024			4.03919	2.33895		E42K	78.3799	115.401			35.3762	74.2775	94.8394	20.5619
	1	3.58834	0.903251			2.24579	1.34254		T706I	58.0776	85.5096			33.7602	70.8845	78.197	7.31257
	2	2.33465	0.789741			1.5622	0.772457		P707L	66.7397	98.2631			36.9831	77.6513	87.9572	10.3059
EV-3	0.01	100	100			100	0		P.=	49.2171	72.464			36.3174	76.2535	74.3587	1.89476
	0.1	13.4445	6.98153			10.213	3.23148		D927A	61.4512	90.4767			39.0744	82.0423	86.2595	4.21718
	0.5	5.4989	2.5067			4.0028	1.4961		W1164C	76.6973	112.924			37.8757	79.5254	96.2247	16.6993
	1	3.05221	1.89616			2.47418	0.578025
	2	2.38875	1.27072			1.82974	0.559012
T31I	0.01	100		100		100	0
	0.1	105.512		84.7947		95.1535	10.3588
	0.5	75.0558		44.7352		59.8955	15.1603
	1	41.8751		13.6956		27.7854	14.0897
	2	17.9144		2.15845		10.0364	7.87795
E42K	0.01	100		100		100	0
	0.1	91.6062		76.3428		83.9745	7.63167
	0.5	78.3799		35.3762		56.878	21.5018
	1	39.5803		17.5873		28.5838	10.9965
	2	18.8957		2.59281		10.7443	8.15145
T706I	0.01	100		100		100	0
	0.1	86.2163		81.0525		83.6344	2.58188
	0.5	58.0776		33.7602		45.9189	12.1587
	1	47.0215		14.0055		30.5135	16.508
	2	18.9176		2.24891		10.5833	8.33436
P707L	0.01	100		100		100	0
	0.1	81.5221		64.7977		73.1599	8.36219
	0.5	66.7397		36.9831		51.8614	14.8783
	1	56.618		14.6772		35.6476	20.9704
	2	22.7744		2.83357		12.804	9.97043
p.=	0.01	100		100		100	0
	0.1	80.6569		76.6364		78.6466	2.01025
	0.5	49.2171		36.3174		42.7672	6.44987
	1	36.2596		13.6084		24.934	11.3256
	2	15.5894		3.10657		9.34798	6.24141
D927A	0.01	100		100		100	0
	0.1	114.115		65.8429		89.9787	24.1358
	0.5	61.4512		39.0744		50.2628	11.1884
	1	49.3486		14.3477		31.8481	17.5005
	2	14.404		2.884		8.64402	5.76001
W1164C	0.01	100		100		100	0
	0.1	77.2613		57.4644		67.3629	9.89843
	0.5	76.6973		37.8757		57.2865	19.4108
	1	48.1195		12.9287		30.5241	17.5954
	2	18.7603		2.79694		10.7786	7.98169
	PARPi (µM)	Assay #1 (relative)	Assay #2 (relative)	Assay #3 (relative)	Assay #4 (relative)	Average	SEM		Variant set 4b
WT-1	0.01	100	100			100	0		First replicate is together with set 4a, second replicate is seperate.
	0.1	107.616	50.7334			79.1749	28.4415
	0.5	81.8479	16.8133			49.3306	32.5173
	1	42.5703	5.9098			24.24	18.3302
	2	18.6307	1.67945			10.1551	8.47561
WT-2	0.01	100	100			100	0
	0.1	99.2424	52.9692			76.1058	23.1366
	0.5	70.9641	24.4831			47.7236	23.2405
	1	44.1547	6.34591			25.2503	18.9044
	2	18.7301	1.68207			10.2061	8.52401
WT-3	0.01	100	100			100	0		PARPi 0.5 µM
	0.1	72.4713	70.8955			71.6834	0.787858
	0.5	50.9462	23.0831			37.0147	13.9316			Assay #1 (%)	Assay #1 (relative to WT )	Assay #2 (%)	Assay #2 (relative to WT )	Assay #3 (%)	Assay #3 (relative to WT )	Average	SEM
	1	24.9187	7.81622			16.3675	8.55125		WT-1	81.8479		16.8133		39.8466
	2	13.9038	2.64157			8.27268	5.63111		WT-2	70.9641		24.4831		45.4199
L622P	0.01	100	100			100	0		WT-3	50.9462		23.0831		57.6149
	0.1	63.7217	49.4783			56.6	7.12168		WT (set 4)	67.9194	100	21.4598	100	47.6271	100	100	0
	0.5	38.1788	15.7984			26.9886	11.1902		L622P	38.1788	56.2119	15.7984	73.6183			64.9151	8.70319
	1	17.2658	6.96921			12.1175	5.14827		W912G	3.72444	5.48362	2.14215	9.98216			7.73289	2.24927
	2	8.20469	2.29466			5.24968	2.95502		G937R	17.1716	25.2823	5.90129	27.4993			26.3908	1.10846
W912G	0.01	100	100			100	0		E940G	48.8019	71.8526	19.4199	90.4941			81.1734	9.32076
	0.1	14.3124	6.04917			10.1808	4.1316		L947S	20.0588	29.5333	4.09387	19.0769			24.3051	5.22818
	0.5	3.72444	2.14215			2.9333	0.791144		L961P	4.38479	6.45586	2.22369	10.3621			8.40899	1.95313
	1	2.28557	1.67903			1.9823	0.303267		I966T	58.2491	85.7621	15.4614	72.0482			78.9052	6.85693
	2	1.39815	1.1122			1.25518	0.142973		E1018D	58.2965	85.8319	17.8108	82.9959			84.4139	1.41795
G937R	0.01	100	100			100	0		L1040S	65.6121	96.6029	22.0578	102.787			99.6947	3.09181
	0.1	53.1803	23.014			38.0971	15.0832		G1043D	7.06842	10.4071	2.23677	10.423			10.4151	0.00798067
	0.5	17.1716	5.90129			11.5365	5.63516		Y1183C	80.3759	118.34	21.4182	99.8059			109.073	9.26711
	1	8.16945	3.07799			5.62372	2.54573
	2	4.03157	2.14113			3.08635	0.94522
E940G	0.01	100	100			100	0
	0.1	84.7779	48.409			66.5935	18.1845
	0.5	48.8019	19.4199			34.1109	14.691
	1	26.43	8.45998			17.445	8.98503
	2	9.92759	2.18039			6.05399	3.8736
L947S	0.01	100	100			100	0
	0.1	53.0426	17.514			35.2783	17.7643
	0.5	20.0588	4.09387			12.0763	7.98247
	1	9.7455	2.38078			6.06314	3.68236
	2	5.37491	1.58778			3.48135	1.89356
L961P	0.01	100	100			100	0
	0.1	12.706	5.18913			8.94757	3.75844
	0.5	4.38479	2.22369			3.30424	1.08055
	1	3.12405	1.6543			2.38918	0.734872
	2	2.41387	1.19572			1.80479	0.609079
I966T	0.01	100	100			100	0
	0.1	72.6586	36.7451			54.7018	17.9567
	0.5	58.2491	15.4614			36.8553	21.3938
	1	39.7184	5.39853			22.5584	17.1599
	2	16.1045	2.00535			9.05491	7.04956
E1018D	0.01	100	100			100	0
	0.1	72.5188	37.9241			55.2215	17.2973
	0.5	58.2965	17.8108			38.0536	20.2428
	1	44.7006	6.60427			25.6525	19.0482
	2	14.933	2.23529			8.58413	6.34884
L1040S	0.01	100	100			100	0
	0.1	85.5932	57.4171			71.5052	14.0881
	0.5	65.6121	22.0578			43.835	21.7772
	1	30.6791	8.59393			19.6365	11.0426
	2	11.9065	2.67688			7.2917	4.61481
G1043D	0.01	100	100			100	0
	0.1	24.0703	5.90019			14.9853	9.08506
	0.5	7.06842	2.23677			4.6526	2.41583
	1	3.88449	1.82373			2.85411	1.03038
	2	2.11174	1.16328			1.63751	0.47423
Y1183C	0.01	100	100			100	0
	0.1	103.77	68.0097			85.89	17.8804
	0.5	80.3759	21.4182			50.8971	29.4789
	1	51.0075	7.71599			29.3617	21.6458
	2	21.2063	2.06399			11.6352	9.57117
	PARPi (µM)	Assay #1 (relative)	Assay #2 (relative)	Assay #3 (relative)	Assay #4 (relative)	Average	SEM		Variant set 5a
WT-1	0.01	100	100	100		100	0		First replicate is together with set 4b, second replicate is seperate.
	0.1	65.5825	118.789	67.4444		83.9387	17.4335
	0.5	29.2437	50.3755	46.5706		42.0633	6.50321
	1	10.9759	48.2174	27.2804		28.8246	10.7784
	2	2.97485	29.0489	4.81758		12.2804	8.40107
WT-2	0.01	100	100	100		100	0
	0.1	67.4936	102.222	66.4898		78.735	11.7469
	0.5	25.2241	84.7183	49.0089		52.9838	17.2891
	1	9.73563	64.1312	27.5591		33.8087	16.0105
	2	2.28696	34.9676	5.61945		14.2914	10.3828
WT-3	0.01	100	100	100		100	0		PARPi 0.5 µM
	0.1	75.7417	99.3971	98.7047		91.2812	7.7723
	0.5	39.1848	104.985	52.8642		65.6782	20.0464			Assay #1 (%)	Assay #1 (relative to WT )	Assay #2 (%)	Assay #2 (relative to WT )	Assay #3 (%)	Assay #3 (relative to WT )	Average	SEM
	1	17.8694	101.132	22.8169		47.2727	26.9674		WT-1	29.2437		50.3755		46.5706
	2	4.24507	46.9882	3.75195		18.3284	14.3306		WT-2	25.2241		84.7183		49.0089
EV-1	0.01	100	100	100		100	0		WT-3	39.1848		104.985		52.8642
	0.1	15.3815	28.1925	13.7614		19.1118	4.56438		WT (set 5)	31.2175	100	80.0264	100	49.4812	100	100	0
	0.5	2.69005	7.77457	3.32349		4.59603	1.59975		EV-1	2.69005		7.77457		3.32349
	1	1.27008	4.52925	1.53414		2.44449	1.04516		EV-2	4.32146		15.7505
	2	0.751578	2.20803	0.739827		1.23315	0.487455		EV-3	7.1725		48.5042
EV-2	0.01	100	100			100	0		Ev (set 5)	4.728	15.1453	24.0097	30.0023	3.32349	6.71666	17.2881	6.80682
	0.1	22.2787	36.5947			29.4367	7.15799		L931R	35.7397	114.486	59.7024	74.6034			94.5446	19.9412
	0.5	4.32146	15.7505			10.036	5.7145		L972Q	5.6553	18.1158	5.94504	7.42885			12.7723	5.34346
	1	1.89939	10.0962			5.9978	4.09841		I1037R	18.2829	58.5661	36.7321	45.9			52.2331	6.33306
	2	1.00276	3.47251			2.23764	1.23488		I1051S	40.0052	128.15	71.2042	88.9759			108.563	19.5869
EV-3	0.01	100	100			100	0		W1159L	38.8312	124.389	73.7381	92.1422			108.266	16.1234
	0.1	32.3105	62.8579			47.5842	15.2737		S1160P	35.0238	112.193	75.4057	94.226			103.209	8.98333
	0.5	7.1725	48.5042			27.8384	20.6659		L1172P	6.54141	20.9543	9.80333	12.2501			16.6022	4.35209
	1	2.54542	31.313			16.9292	14.3838
	2	1.10118	9.34524			5.22321	4.12203
L931R	0.01	100	100			100	0
	0.1	70.3959	71.15			70.773	0.377018
	0.5	35.7397	59.7024			47.721	11.9814
	1	16.9036	60.5043			38.704	21.8003
	2	4.76462	32.7355			18.7501	13.9855
L972Q	0.01	100	100			100	0
	0.1	28.0652	21.0848			24.575	3.4902
	0.5	5.6553	5.94504			5.80017	0.144872
	1	2.44794	3.1589			2.80342	0.355482
	2	1.49356	1.76185			1.6277	0.134144
I1037R	0.01	100	100			100	0
	0.1	68.4543	55.0291			61.7417	6.71262
	0.5	18.2829	36.7321			27.5075	9.22461
	1	5.09153	25.7699			15.4307	10.3392
	2	1.46042	9.91112			5.68577	4.22535
I1051S	0.01	100	100			100	0
	0.1	69.3671	85.6838			77.5255	8.15836
	0.5	40.0052	71.2042			55.6047	15.5995
	1	14.7416	61.1878			37.9647	23.2231
	2	4.16017	33.3999			18.78	14.6198
W1159L	0.01	100	100			100	0
	0.1	69.0687	79.4712			74.27	5.20124
	0.5	38.8312	73.7381			56.2846	17.4534
	1	19.702	43.5289			31.6154	11.9135
	2	4.67382	36.0674			20.3706	15.6968
S1160P	0.01	100	100			100	0
	0.1	64.2309	82.5117			73.3713	9.1404
	0.5	35.0238	75.4057			55.2147	20.191
	1	18.2104	54.842			36.5262	18.3158
	2	4.58409	33.428			19.006	14.4219
L1172P	0.01	100	100			100	0
	0.1	34.4885	30.9754			32.732	1.75658
	0.5	6.54141	9.80333			8.17237	1.63096
	1	2.21524	3.69775			2.95649	0.741253
	2	1.15691	1.86002			1.50847	0.351555
	PARPi (µM)	Assay #1 (relative)	Assay #2 (relative)	Assay #3 (relative)	Assay #4 (relative)	Average	SEM		Variant set 5b
WT-1	0.01	100	100	100		100	0		First replicate is together with set 4a, second replicate is seperate.
	0.1	65.5825	118.789	67.4444		83.9387	17.4335
	0.5	29.2437	50.3755	46.5706		42.0633	6.50321
	1	10.9759	48.2174	27.2804		28.8246	10.7784
	2	2.97485	29.0489	4.81758		12.2804	8.40107
WT-2	0.01	100	100	100		100	0
	0.1	67.4936	102.222	66.4898		78.735	11.7469
	0.5	25.2241	84.7183	49.0089		52.9838	17.2891
	1	9.73563	64.1312	27.5591		33.8087	16.0105
	2	2.28696	34.9676	5.61945		14.2914	10.3828
WT-3	0.01	100	100	100		100	0		PARPi 0.5 µM
	0.1	75.7417	99.3971	98.7047		91.2812	7.7723
	0.5	39.1848	104.985	52.8642		65.6782	20.0464			Assay #1 (%)	Assay #1 (relative to WT )	Assay #2 (%)	Assay #2 (relative to WT )	Assay #3 (%)	Assay #3 (relative to WT )	Average	SEM
	1	17.8694	101.132	22.8169		47.2727	26.9674		WT-1	29.2437		50.3755		46.5706
	2	4.24507	46.9882	3.75195		18.3284	14.3306		WT-2	25.2241		84.7183		49.0089
S865P	0.01		100	100		100	0		WT-3	39.1848		104.985		52.8642
	0.1		95.5631	65.4096		80.4864	15.0767		WT (set 5)	31.2175	100	80.0264	100	49.4812	100	100	0
	0.5		53.261	44.5573		48.9091	4.35182		S865P			53.261	66.5542	44.5573	90.0489	78.3016	11.7473
	1		44.3692	22.1152		33.2422	11.127		S1058P			56.0951	70.0957	49.5636	100.166	85.1311	15.0353
	2		23.7198	3.49626		13.608	10.1118		Y1064C			68.8058	85.9789	43.8251	88.5691	87.274	1.29508
S1058P	0.01		100	100		100	0		P1111A			66.5089	83.1087	45.4811	91.9159	87.5123	4.40362
	0.1		63.6302	68.0038		65.817	2.18677		G1174R			98.9065	123.592	40.6583	82.1691	102.881	20.7117
	0.5		56.0951	49.5636		52.8293	3.26576
	1		49.0506	27.848		38.4493	10.6013
	2		31.8059	4.71431		18.2601	13.5458
Y1064C	0.01		100	100		100	0
	0.1		76.0223	68.124		72.0731	3.94913
	0.5		68.8058	43.8251		56.3154	12.4904
	1		54.0548	21.3453		37.7001	16.3547
	2		33.0185	3.35		18.1842	14.8342
P1111A	0.01		100	100		100	0
	0.1		69.9686	87.182		78.5753	8.6067
	0.5		66.5089	45.4811		55.995	10.5139
	1		45.5784	22.1634		33.8709	11.7075
	2		29.8213	2.99283		16.4071	13.4142
G1174R	0.01		100	100		100	0
	0.1		100.797	86.5583		93.6776	7.11936
	0.5		98.9065	40.6583		69.7824	29.1241
	1		78.7908	17.0892		47.94	30.8508
	2		41.1639	2.53671		21.8503	19.3136

## Sheet: Figure 3c
	Exposure to 1nM PARPi
	Assay #1		#Cells (no PARPi, 250 seeded)	#Cells (1nM PARPi, 400 seeded)	#Cells (1nM PARPi, 2000 seeded)		#Cells (no PARPi, out of 100)	#Cells (1nM PARPi, out of 100)
		WT-1	186	218		WT-1	74.4	54.5
		WT-2	169	256		WT-2	67.6	64		#Cells (no PARPi, out of 100)	#Cells (1nM PARPi, out of 100)		% compared to 'no PARPi'		% rel. to WT		Ordered from high to low
		Ev-1	63	21	105	Ev-1	25.2	5.25	WT-Av	71	59.25	WT-Av	83.4507	WT-Av	100	WT-Av	100
		Ev-2	99	46.8	234	Ev-2	39.6	11.7	Ev-Av	32.4	8.475	Ev-Av	26.1574	Ev-Av	31.3447	D134N	119.739
		D134N	162	259		D134N	64.8	64.75	D134N	64.8	64.75	D134N	99.9228	D134N	119.739	E1018D	105.689
		Y551X	71	24.8	124	Y551X	28.4	6.2	Y551X	28.4	6.2	Y551X	21.831	Y551X	26.1603	E42K	95.9056
		E42K	221	283		E42K	88.4	70.75	E42K	88.4	70.75	E42K	80.0339	E42K	95.9056	G1043D	36.4764
		E1018D	197	278		E1018D	78.8	69.5	E1018D	78.8	69.5	E1018D	88.198	E1018D	105.689	Ev-Av	31.3447
		W912G	60	21.8	109	W912G	24	5.45	W912G	24	5.45	W912G	22.7083	W912G	27.2117	W912G	27.2117
		I944N	70	16.8	84	I944N	28	4.2	I944N	28	4.2	I944N	15	I944N	17.9747	Y551X	26.1603
		L961P	81	20	100	L961P	32.4	5	L961P	32.4	5	L961P	15.4321	L961P	18.4925	L961P	18.4925
		G1043D	108	52.6	263	G1043D	43.2	13.15	G1043D	43.2	13.15	G1043D	30.4398	G1043D	36.4764	I944N	17.9747
	Assay #2		#Cells (no PARPi, 250 seeded)	#Cells (1nM PARPi, 300 seeded)	#Cells (1nM PARPi, 2000 seeded)		#Cells (no PARPi, out of 100)	#Cells (1nM PARPi, out of 100)
		WT-1	215	255		WT-1	86	85
		WT-2	207	222		WT-2	82.8	74		#Cells (no PARPi, out of 100)	#Cells (1nM PARPi, out of 100)		% compared to 'no PARPi'		% rel. to WT		Ordered from high to low				Assay 1	Assay 2	Assay 3	Average	SEM		In order	SEM
		Ev-1	82	38.7	258	Ev-1	32.8	12.9	WT-Av	84.4	79.5	WT-Av	94.1943	WT-Av	100	WT-Av	100			WT-Av	100	100	100	100	0	WT	100
		Ev-2	119	74.85	499	Ev-2	47.6	24.95	Ev-Av	40.2	18.925	Ev-Av	47.0771	Ev-Av	49.9787	E1018D	108.5			D134N	119.739	95.5827	109.452	108.258	6.99875	D134N	108.258	6.99875
		D134N	199	215		D134N	79.6	71.6667	D134N	79.6	71.6667	D134N	90.0335	D134N	95.5827	E42K	101.181			E1018D	105.689	108.5	102.02	105.403	1.87612	E1018D	105.403	1.87612
		Y551X	56	20.85	139	Y551X	22.4	6.95	Y551X	22.4	6.95	Y551X	31.0268	Y551X	32.9391	D134N	95.5827			E42K	95.9056	101.181	112.816	103.301	4.99534	E42K	103.301	4.99534
		E42K	174	199		E42K	69.6	66.3333	E42K	69.6	66.3333	E42K	95.3065	E42K	101.181	I944N	60.9808			G1043D	36.4764	47.5115	39.9624	41.3168	3.25672	G1043D	41.3168	3.25672
		E1018D	159	195		E1018D	63.6	65	E1018D	63.6	65	E1018D	102.201	E1018D	108.5	W912G	51.9278			Ev-Av	31.3447	49.9787	39.2275	40.1837	5.40037	Ev	40.1837	5.40037
		W912G	69	40.5	270	W912G	27.6	13.5	W912G	27.6	13.5	W912G	48.913	W912G	51.9278	Ev-Av	49.9787			W912G	27.2117	51.9278	38.5533	39.2309	7.14297	W912G	39.2309	7.14297
		I944N	42	28.95	193	I944N	16.8	9.65	I944N	16.8	9.65	I944N	57.4405	I944N	60.9808	G1043D	47.5115			Y551X	26.1603	32.9391	31.4066	30.1687	2.05243	I944N	34.2433	13.4732
		L961P	85	23.55	157	L961P	34	7.85	L961P	34	7.85	L961P	23.0882	L961P	24.5113	Y551X	32.9391			L961P	18.4925	24.5113	24.0639	22.3559	1.93602	Y551X	30.1687	2.05243
		G1043D	81	43.5	290	G1043D	32.4	14.5	G1043D	32.4	14.5	G1043D	44.7531	G1043D	47.5115	L961P	24.5113			I944N	17.9747	60.9808	23.7742	34.2433	13.4732	L961P	22.3559	1.93602
	Assay #3		#Cells (no PARPi, 250 seeded)	#Cells (1nM PARPi, 400 seeded)	#Cells (1nM PARPi, 2000 seeded)		#Cells (no PARPi, out of 100)	#Cells (1nM PARPi, out of 100)
		WT-1	251	347		WT-1	100.4	86.75
		WT-2	177	264		WT-2	70.8	66		#Cells (no PARPi, out of 100)	#Cells (1nM PARPi, out of 100)		% compared to 'no PARPi'		% rel. to WT		Ordered from high to low
		Ev-1	143	73.6	368	Ev-1	57.2	18.4	WT-Av	85.6	76.375	WT-Av	89.2231	WT-Av	100	WT-Av	100
		Ev-2	147	88.8	444	Ev-2	58.8	22.2	Ev-Av	58	20.3	Ev-Av	35	Ev-Av	39.2275	E42K	112.816
		D134N	192	300		D134N	76.8	75	D134N	76.8	75	D134N	97.6562	D134N	109.452	D134N	109.452
		Y551X	91	40.8	204	Y551X	36.4	10.2	Y551X	36.4	10.2	Y551X	28.022	Y551X	31.4066	E1018D	102.02
		E42K	190	306		E42K	76	76.5	E42K	76	76.5	E42K	100.658	E42K	112.816	G1043D	39.9624
		E1018D	195	284		E1018D	78	71	E1018D	78	71	E1018D	91.0256	E1018D	102.02	Ev-Av	39.2275
		W912G	133	73.2	366	W912G	53.2	18.3	W912G	53.2	18.3	W912G	34.3985	W912G	38.5533	W912G	38.5533
		I944N	88	29.8667	224	I944N	35.2	7.46667	I944N	35.2	7.46667	I944N	21.2121	I944N	23.7742	Y551X	31.4066
		L961P	85	29.2	146	L961P	34	7.3	L961P	34	7.3	L961P	21.4706	L961P	24.0639	L961P	24.0639
		G1043D	122	69.6	348	G1043D	48.8	17.4	G1043D	48.8	17.4	G1043D	35.6557	G1043D	39.9624	I944N	23.7742
	Exposure to 5nM PARPi
	Assay #1		#Cells (no PARPi, 250 seeded)	#Cells (1nM PARPi, 400 seeded)	#Cells (1nM PARPi, 4000 seeded)		#Cells (no PARPi, out of 100)	#Cells (1nM PARPi, out of 100)
		WT-1	50	79		WT-1	20	19.75
		WT-2	44	76		WT-2	17.6	19		#Cells (no PARPi, out of 100)	#Cells (1nM PARPi, out of 100)		% compared to 'no PARPi'		% rel. to WT		Ordered from high to low
		Ev-1	6	0	0	Ev-1	2.4	0	WT-Av	18.8	19.375	WT-Av	103.059	WT-Av	100	WT-Av	100
		Ev-2	0	0.5	5	Ev-2	0	0.125	Ev-Av	1.2	0.0625	Ev-Av	5.20833	Ev-Av	5.05376	E42K	93.346
		D134N	100	120		D134N	40	30	D134N	40	30	D134N	75	D134N	72.7742	E1018D	81.523
		Y551X	26	0.4	4	Y551X	10.4	0.1	Y551X	10.4	0.1	Y551X	0.961538	Y551X	0.933002	D134N	72.7742
		E42K	102	157		E42K	40.8	39.25	E42K	40.8	39.25	E42K	96.201	E42K	93.346	Ev-Av	5.05376
		E1018D	61	82		E1018D	24.4	20.5	E1018D	24.4	20.5	E1018D	84.0164	E1018D	81.523	W912G	3.79032
		W912G	24	1.5	15	W912G	9.6	0.375	W912G	9.6	0.375	W912G	3.90625	W912G	3.79032	G1043D	1.90599
		I944N	18	0	0	I944N	7.2	0	I944N	7.2	0	I944N	0	I944N	0	L961P	1.34767
		L961P	18	0.4	4	L961P	7.2	0.1	L961P	7.2	0.1	L961P	1.38889	L961P	1.34767	Y551X	0.933002
		G1043D	35	1.1	11	G1043D	14	0.275	G1043D	14	0.275	G1043D	1.96429	G1043D	1.90599	I944N	0
	Assay #2		#Cells (no PARPi, 250 seeded)	#Cells (1nM PARPi, 400 seeded)	#Cells (1nM PARPi, 3000 seeded)		#Cells (no PARPi, out of 100)	#Cells (1nM PARPi, out of 100)
		WT-1	186	212		WT-1	74.4	53
		WT-2	169	225		WT-2	67.6	56.25		#Cells (no PARPi, out of 100)	#Cells (1nM PARPi, out of 100)		% compared to 'no PARPi'		% rel. to WT		Ordered from high to low
		Ev-1	63	4	30	Ev-1	25.2	1	WT-Av	71	54.625	WT-Av	76.9366	WT-Av	100
		Ev-2	99	9.2	69	Ev-2	39.6	2.3	Ev-Av	32.4	1.65	Ev-Av	5.09259	Ev-Av	6.61921	WT-Av	100
		D134N	FAIL			D134N			D134N			D134N		D134N		E42K	110.275
		Y551X	71	2.26667	17	Y551X	28.4	0.566667	Y551X	28.4	0.566667	Y551X	1.99531	Y551X	2.59344	E1018D	88.2459
		E42K	221	300		E42K	88.4	75	E42K	88.4	75	E42K	84.8416	E42K	110.275	W912G	9.74828
		E1018D	197	214		E1018D	78.8	53.5	E1018D	78.8	53.5	E1018D	67.8934	E1018D	88.2459	Ev-Av	6.61921
		W912G	60	7.2	54	W912G	24	1.8	W912G	24	1.8	W912G	7.5	W912G	9.74828	G1043D	5.11484				Assay 1	Assay 2	Assay 3	Assay 4	Average	SEM		In order	SEM
		I944N	70	1.46667	11	I944N	28	0.366667	I944N	28	0.366667	I944N	1.30952	I944N	1.70208	Y551X	2.59344			WT-Av	100	100	100	100	100	0	WT	100
		L961P	81	1.06667	8	L961P	32.4	0.266667	L961P	32.4	0.266667	L961P	0.823045	L961P	1.06977	I944N	1.70208			E42K	93.346	110.275	118.081	101.368	105.767	5.3664	E42K	105.767	5.3664
		G1043D	108	6.8	51	G1043D	43.2	1.7	G1043D	43.2	1.7	G1043D	3.93519	G1043D	5.11484	L961P	1.06977			E1018D	81.523	88.2459	120.986	90.9304	95.4213	8.74817	E1018D	95.4213	8.74817
																				D134N	72.7742		101.222	89.9628	87.9864	8.27145	D134N	87.9864	8.27145
	Assay #3		#Cells (no PARPi, 250 seeded)	#Cells (1nM PARPi, 300 seeded)	#Cells (1nM PARPi, 3000 seeded)		#Cells (no PARPi, out of 100)	#Cells (1nM PARPi, out of 100)												Ev-Av	5.05376	6.61921	9.26988	4.56814	6.37775	1.05871	W912G	12.9585	4.14695
		WT-1	215	195		WT-1	86	65												W912G	3.79032	9.74828	23.3544	14.9409	12.9585	4.14695	Ev	6.37775	1.05871
		WT-2	207	224		WT-2	82.8	74.6667		#Cells (no PARPi, out of 100)	#Cells (1nM PARPi, out of 100)		% compared to 'no PARPi'		% rel. to WT		Ordered from high to low			G1043D	1.90599	5.11484	6.7144	5.84699	4.89556	1.04877	G1043D	4.89556	1.04877
		Ev-1	82	4.8	48	Ev-1	32.8	1.6	WT-Av	84.4	69.8333	WT-Av	82.7409	WT-Av	100	WT-Av	100			L961P	1.34767	1.06977	1.0664	0.959104	1.11074	0.083053	Y551X	2.42476	0.551566
		Ev-2	119	13.7	137	Ev-2	47.6	4.56667	Ev-Av	40.2	3.08333	Ev-Av	7.66998	Ev-Av	9.26988	E1018D	120.986			Y551X	0.933002	2.59344	3.597	2.57561	2.42476	0.551566	I944N	2.37251	1.56626
		D134N	199	200		D134N	79.6	66.6667	D134N	79.6	66.6667	D134N	83.7521	D134N	101.222	E42K	118.081			I944N	0	1.70208	6.9542	0.833766	2.37251	1.56626	L961P	1.11074	0.083053
		Y551X	56	2	20	Y551X	22.4	0.666667	Y551X	22.4	0.666667	Y551X	2.97619	Y551X	3.597	D134N	101.222
		E42K	174	204		E42K	69.6	68	E42K	69.6	68	E42K	97.7011	E42K	118.081	W912G	23.3544
		E1018D	159	191		E1018D	63.6	63.6667	E1018D	63.6	63.6667	E1018D	100.105	E1018D	120.986	Ev-Av	9.26988
		W912G	69	16	160	W912G	27.6	5.33333	W912G	27.6	5.33333	W912G	19.3237	W912G	23.3544	I944N	6.9542
		I944N	42	2.9	29 (out of 5000)	I944N	16.8	0.966667	I944N	16.8	0.966667	I944N	5.75397	I944N	6.9542	G1043D	6.7144
		L961P	85	0.9	9	L961P	34	0.3	L961P	34	0.3	L961P	0.882353	L961P	1.0664	Y551X	3.597
		G1043D	81	5.4	54	G1043D	32.4	1.8	G1043D	32.4	1.8	G1043D	5.55556	G1043D	6.7144	L961P	1.0664
	Assay #4		#Cells (no PARPi, 250 seeded)	#Cells (1nM PARPi, 400 seeded)	#Cells (1nM PARPi, 3000 seeded)		#Cells (no PARPi, out of 100)	#Cells (1nM PARPi, out of 100)
		WT-1	251	300		WT-1	100.4	75
		WT-2	177	260		WT-2	70.8	65		#Cells (no PARPi, out of 100)	#Cells (1nM PARPi, out of 100)		% compared to 'no PARPi'		% rel. to WT		Ordered from high to low
		Ev-1	143	6	45	Ev-1	57.2	1.5	WT-Av	85.6	70	WT-Av	81.7757	WT-Av	100	WT-Av	100
		Ev-2	147	11.3333	85	Ev-2	58.8	2.83333	Ev-Av	58	2.16667	Ev-Av	3.73563	Ev-Av	4.56814	E42K	101.368
		D134N	192	226		D134N	76.8	56.5	D134N	76.8	56.5	D134N	73.5677	D134N	89.9628	E1018D	90.9304
		Y551X	91	3.06667	23	Y551X	36.4	0.766667	Y551X	36.4	0.766667	Y551X	2.10623	Y551X	2.57561	D134N	89.9628
		E42K	190	252		E42K	76	63	E42K	76	63	E42K	82.8947	E42K	101.368	W912G	14.9409
		E1018D	195	232		E1018D	78	58	E1018D	78	58	E1018D	74.359	E1018D	90.9304	G1043D	5.84699
		W912G	133	26	195	W912G	53.2	6.5	W912G	53.2	6.5	W912G	12.218	W912G	14.9409	Ev-Av	4.56814
		I944N	88	0.96	12	I944N	35.2	0.24	I944N	35.2	0.24	I944N	0.681818	I944N	0.833766	Y551X	2.57561
		L961P	85	1.06667	8	L961P	34	0.266667	L961P	34	0.266667	L961P	0.784314	L961P	0.959104	L961P	0.959104
		G1043D	122	9.33333	70	G1043D	48.8	2.33333	G1043D	48.8	2.33333	G1043D	4.78142	G1043D	5.84699	I944N	0.833766

## Sheet: Figure 3d
	Cisplatin (µM)	Assay #1 (relative)	Assay #2 (relative)	Average	SEM
WT-1	0.01	100	100	100	0
	0.1	82.5806	88.0502	85.3154	2.73478
	0.5	57.1777	53.8405	55.5091	1.66858
	1	43.3342	29.677	36.5056	6.8286
	2	20.83	11.5277	16.1789	4.65117
	5	5.98554	2.9889	4.48722	1.49832
WT-2	0.01	100	100	100	0
	0.1	82.1568	94.7763	88.4666	6.30975
	0.5	63.4234	57.9702	60.6968	2.72663
	1	49.3355	36.831	43.0832	6.25225
	2	28.2272	13.9354	21.0813	7.14593
	5	6.21305	5.5261	5.86957	0.343477
WT-3	0.01	100	100	100	0		Cisplatin 0.5 µM
	0.1	92.8978	82.1166	87.5072	5.39056
	0.5	67.3553	53.5895	60.4724	6.8829			Assay #1 (%)	Assay #1 (relative to WT )	Assay #2 (%)	Assay #2 (relative to WT )	Average	SEM
	1	44.3894	39.2947	41.842	2.54732		WT-1	20.83		11.5277
	2	26.9964	16.7573	21.8769	5.11959		WT-2	28.2272		13.9354
	5	5.4092	3.22946	4.31933	1.08987		WT-3	26.9964		16.7573
EV-1	0.01	100	100	100	0		WT-Av	25.3512	100	14.0734	100	100	0
	0.1	88.2934	83.5987	85.946	2.34738		EV-1	5.55699		2.0542
	0.5	52.1794	33.8909	43.0352	9.14426		EV-2	6.72749
	1	27.2669	8.37525	17.8211	9.44584		EV-3	5.85373		2.17316
	2	5.55699	2.0542	3.8056	1.75139		Ev-Av	6.04607	23.8492	2.11368	15.0189	19.4341	4.41515
	5	1.4735	0.427607	0.950552	0.522945		K18R	25.4877	100.538	9.50941	67.5698	84.054	16.4842
EV-2	0.01	100		100			L35P	9.49453	37.452	2.05663	14.6135	26.0327	11.4192
	0.1	94.7169		94.7169			R37H	21.1314	83.3547	11.6748	82.9559	83.1553	0.199358
	0.5	59.2862		59.2862			E42K	24.76	97.668	11.5073	81.7661	89.717	7.95095
	1	26.904		26.904			D134N	26.1466	103.138	12.9933	92.3246	97.7311	5.40644
	2	6.72749		6.72749			Y408H	20.8725	82.3332	14.6827	104.329	93.3311	10.9979
	5	1.24695		1.24695			Y551X	6.82328	26.915	1.8639	13.2441	20.0795	6.83543
EV-3	0.01	100	100	100	0		P707L	27.4412	108.244	13.1875	93.7047	100.974	7.26963
	0.1	94.9775	83.6599	89.3187	5.65878		D871G	22.3782	88.2725	12.1762	86.519	87.3957	0.876755
	0.5	55.4013	37.3292	46.3653	9.03606		L931R	27.3738	107.978	16.3508	116.182	112.08	4.10176
	1	25.14	9.54423	17.3421	7.7979		L939W	22.6599	89.3838	16.1862	115.012	102.198	12.8143
	2	5.85373	2.17316	4.01345	1.84029		L961P	8.57423	33.8217	2.92221	20.764	27.2929	6.52888
	5	1.54178	0.487741	1.01476	0.527018		G998E	22.6875	89.4926	10.0459	71.3819	80.4373	9.05535
K18R	0.01	100	100	100	0		E1018D	30.2056	119.148	14.6195	103.88	111.514	7.63408
	0.1	88.2368	72.6518	80.4443	7.79253		G1043D	12.3095	48.5556	3.65846	25.9955	37.2756	11.2801
	0.5	61.3435	43.7337	52.5386	8.8049		S1058P	28.6238	112.909	17.6124	125.146	119.028	6.11851
	1	47.4635	26.3235	36.8935	10.57		Y1064C	28.8664	113.866	20.169	143.312	128.589	14.7233
	2	25.4877	9.50941	17.4985	7.98914		Y1183X	7.12186	28.0927	1.54474	10.9762	19.5345	8.55824
	5	4.69127	1.87309	3.28218	1.40909
L35P	0.01	100	100	100	0
	0.1	86.6448	79.983	83.3139	3.33088
	0.5	69.4442	32.9514	51.1978	18.2464
	1	42.111	10.3284	26.2197	15.8913
	2	9.49453	2.05663	5.77558	3.71895
	5	1.92634	0.272598	1.09947	0.826873
R37H	0.01	100	100	100	0
	0.1	96.6145	88.7433	92.6789	3.93559
	0.5	77.3222	62.0607	69.6914	7.63073
	1	53.422	39.5993	46.5106	6.91133
	2	21.1314	11.6748	16.4031	4.72834
	5	2.72568	2.1353	2.43049	0.29519
E42K	0.01	100	100	100	0
	0.1	78.6785	72.7762	75.7274	2.95113
	0.5	64.6849	45.6988	55.1919	9.49307
	1	44.9189	30.0882	37.5035	7.41536
	2	24.76	11.5073	18.1337	6.62637
	5	5.61119	2.94172	4.27645	1.33474
D134N	0.01	100	100	100	0
	0.1	83.7354	75.6722	79.7038	4.0316
	0.5	62.0241	49.4121	55.7181	6.30602
	1	48.9384	31.6357	40.287	8.65134
	2	26.1466	12.9933	19.57	6.57669
	5	5.84307	4.16803	5.00555	0.83752
Y408H	0.01	100	100	100	0
	0.1	80.0118	80.0306	80.0212	0.00941693
	0.5	66.324	58.1421	62.2331	4.09093
	1	47.9365	36.7912	42.3639	5.57265
	2	20.8725	14.6827	17.7776	3.0949
	5	6.12323	2.441	4.28212	1.84111
Y551X	0.01	100	100	100	0
	0.1	81.5423	78.639	80.0907	1.45164
	0.5	63.99	32.1485	48.0693	15.9208
	1	28.367	8.54983	18.4584	9.90859
	2	6.82328	1.8639	4.34359	2.47969
	5	1.79222	0.278651	1.03543	0.756783
P707L	0.01	100	100	100	0
	0.1	84.1028	78.2159	81.1593	2.94343
	0.5	64.7211	54.8338	59.7774	4.94365
	1	50.8248	35.491	43.1579	7.6669
	2	27.4412	13.1875	20.3143	7.12685
	5	3.73369	2.51925	3.12647	0.607221
D871G	0.01	100	100	100	0
	0.1	87.0872	81.1642	84.1257	2.96151
	0.5	71.9088	60.5905	66.2497	5.65918
	1	56.8587	38.119	47.4888	9.36986
	2	22.3782	12.1762	17.2772	5.10098
	5	3.47391	2.2091	2.84151	0.632403
L931R	0.01	100	100	100	0
	0.1	92.0895	79.9242	86.0069	6.08261
	0.5	68.1081	51.4548	59.7815	8.32667
	1	51.1356	38.9121	45.0239	6.11178
	2	27.3738	16.3508	21.8623	5.51151
	5	6.26999	3.01633	4.64316	1.62683
L939W	0.01	100	100	100	0
	0.1	99.7876	85.0564	92.422	7.3656
	0.5	75.6576	62.9358	69.2967	6.36088
	1	51.0168	42.4705	46.7437	4.27315
	2	22.6599	16.1862	19.4231	3.23685
	5	3.18987	2.54891	2.86939	0.320481
L961P	0.01	100	100	100	0
	0.1	86.6675	86.3786	86.523	0.144455
	0.5	65.445	40.9929	53.2189	12.226
	1	34.5348	12.8922	23.7135	10.8213
	2	8.57423	2.92221	5.74822	2.82601
	5	1.69805	0.7268	1.21243	0.485626
G998E	0.01	100	100	100	0
	0.1	80.4365	75.9881	78.2123	2.2242
	0.5	56.5088	45.0514	50.7801	5.72868
	1	45.2314	27.5087	36.3701	8.86135
	2	22.6875	10.0459	16.3667	6.3208
	5	5.53227	2.34509	3.93868	1.59359
E1018D	0.01	100	100	100	0
	0.1	93.2678	80.0722	86.67	6.5978
	0.5	71.219	56.4721	63.8455	7.37345
	1	51.7994	39.2942	45.5468	6.25259
	2	30.2056	14.6195	22.4125	7.79302
	5	5.68247	3.01508	4.34877	1.3337
G1043D	0.01	100	100	100	0
	0.1	92.7356	82.253	87.4943	5.24131
	0.5	68.385	45.9772	57.1811	11.2039
	1	42.5776	17.3041	29.9408	12.6368
	2	12.3095	3.65846	7.98396	4.3255
	5	1.98445	0.930285	1.45737	0.527081
S1058P	0.01	100	100	100	0
	0.1	92.8236	81.1584	86.991	5.83259
	0.5	68.5903	58.3166	63.4534	5.13684
	1	54.0751	40.4868	47.281	6.79415
	2	28.6238	17.6124	23.1181	5.50574
	5	5.7362	3.4558	4.596	1.1402
Y1064C	0.01	100	100	100	0
	0.1	96.7879	83.2818	90.0348	6.75308
	0.5	81.9886	59.8929	70.9407	11.0478
	1	57.4798	38.4795	47.9797	9.50011
	2	28.8664	20.169	24.5177	4.34871
	5	5.42567	4.63175	5.02871	0.396959
Y1183X	0.01	100	100	100	0
	0.1	93.5277	74.0927	83.8102	9.71749
	0.5	66.049	30.978	48.5135	17.5355
	1	33.5659	8.07602	20.821	12.7449
	2	7.12186	1.54474	4.3333	2.78856
	5	1.6079	0.287252	0.947575	0.660323

## Sheet: Figure 4b
		Assays from first RNA isolation (replicate #1)						Assays from second RNA isolation (replicate #2)
		Assay #1	Assay #2	Assay #3	Average (ratio compared to WT)			Assay #1	Assay #2	Average (ratio compared to WT)			Average	STDEV	SEM			Average	STDEV	SEM
	WT (set1)	1			1		WT (set1)	1		1		WT (set1)	1	0	0		WT (set1)	100	0	0
	Ev-1	3.17575e-05			3.17575e-05		Ev-1	0.00476157		0.00476157		Ev-1	0.00239666	0.00334448	0.0023649		Ev-1	0.239666	0.334448	0.23649
	Q899X	0.730148			0.730148		Q899X	1.13394		1.13394		Q899X	0.932042	0.285522	0.201894		Q899X	93.2042	28.5522	20.1894
	I944N	0.846299			0.846299		I944N	1.24055		1.24055		I944N	1.04342	0.278777	0.197125		I944N	104.342	27.8777	19.7125
	P1009L	0.816071			0.816071		P1009L	0.995606		0.995606		P1009L	0.905839	0.12695	0.0897675		P1009L	90.5839	12.695	8.97675
	T1030I	0.92389			0.92389		T1030I	1.45336		1.45336		T1030I	1.18863	0.374392	0.264735		T1030I	118.863	37.4392	26.4735
	W1038X	0.471909			0.471909		W1038X	1.45025	1.38385	1.41705		W1038X	0.944481	0.668318	0.472572		W1038X	94.4481	66.8318	47.2572
	L1070P	0.757193			0.757193		L1070P	0.530555	0.748886	0.63972		L1070P	0.698457	0.083066	0.0587365		L1070P	69.8457	8.3066	5.87365
	Y1183X	0.733279			0.733279		Y1183X	1.02546		1.02546		Y1183X	0.879368	0.206601	0.146089		Y1183X	87.9368	20.6601	14.6089
		Assays from first RNA isolation (replicate #1)						Assays from one RNA isolation
		Assay #1	Assay #2	Assay #3	Average (ratio compared to WT)			Assay #1	Assay #2	Average (ratio compared to WT)			Average	STDEV	SEM			Average	STDEV	SEM
	WT (set 2)	1	1	1	1		WT (set 2)	1		1		WT (set 2)	1	0	0		WT (set 2)	100	0	0
	Ev-2	0.0112908		0.000865504	0.00607814		Ev-2	0.00396792		0.00396792		Ev-2	0.00502303	0.00149215	0.00105511		Ev-2	0.502303	0.149215	0.105511
	W912I	0.880099	0.900939	0.877328	0.886122		W912I	0.822253		0.822253		W912I	0.854188	0.0451624	0.0260745		W912I	85.4188	4.51624	2.60745
	G937R	0.901058	0.735231	0.715962	0.784084		G937R	0.847255	1.09279	0.970024		G937R	0.877054	0.13148	0.0759098		G937R	87.7054	13.148	7.59098
	L947S	0.613678	0.57857	0.581781	0.591343		L947S	0.786127	0.855356	0.820741		L947S	0.706042	0.162209	0.0936516		L947S	70.6042	16.2209	9.36516
	L961P	0.823621	0.86505	0.700807	0.796492		L961P	0.749982	0.775184	0.762583		L961P	0.779538	0.0239777	0.0138435		L961P	77.9538	2.39777	1.38435
	G1043P	0.818351	0.976202	0.920595	0.905049		G1043P	0.814374		0.814374		G1043P	0.859712	0.0641168	0.0370179		G1043P	85.9712	6.41168	3.70179
	Y1183C	0.670696	0.785648	0.563407	0.67325		Y1183C	0.860039	0.803038	0.831539		Y1183C	0.752394	0.111927	0.0646208		Y1183C	75.2394	11.1927	6.46208
		Assays from first RNA isolation (replicate #1)						Assays from one RNA isolation
		Assay #1	Assay #2	Assay #3	Average (ratio compared to WT)			Assay #1	Assay #2	Average (ratio compared to WT)			Average	STDEV	SEM			Average	STDEV	SEM
	WT (set 3)	1			1		WT (set 3)	1		1		WT (set 3)	1	0	0		WT (set 3)	100	0	0
	Ev-3	0.106402			0.106402		Ev-3	0.0374295		0.0374295		Ev-3	0.071916	0.0487713	0.0344865		Ev-3	7.1916	4.87713	3.44865
	L972Q	1.24331			1.24331		L972Q	1.24778		1.24778		L972Q	1.24554	0.00316302	0.00223659		L972Q	124.554	0.316302	0.223659
	I1037T	0.9354			0.9354		I1037T	1.07653		1.07653		I1037T	1.00596	0.0997911	0.070563		I1037T	100.596	9.97911	7.0563
	L1172P	0.957675			0.957675		L1172P	0.990345		0.990345		L1172P	0.97401	0.0231009	0.0163348		L1172P	97.401	2.31009	1.63348

## Sheet: Figure 5d
	Assay #1 ;	(Average values from >30 cells)					Assay #2	(Average values from >30 cells)					Assay #3	(Average values from >30 cells)
	Time after IR (sec)	WT PALB2	R37H PALB2	L24S PALB2	L35P PALB2		Time after IR (sec)	WT PALB2	R37H PALB2	L24S PALB2	L35P PALB2		Time after IR (sec)	WT PALB2	R37H PALB2	L24S PALB2	L35P PALB2
	0	0	0	0	0		0	0	0	0	0		0	0	0	0	0
	90	-0.00262565	0.0464522	0.030789	0.0410583		90	0.0495623	0.0508837	0.0887558	0.0734587		90	0.117252	0.0811531	0.0674105	0.064789
	180	0.0655892	0.0624317	0.04823	0.0566544		180	0.101577	0.0647695	0.0834681	0.072839		180	0.101102	0.0818323	0.077612	0.0704473
	270	0.0979231	0.0610819	0.0590937	0.0624566		270	0.129286	0.0796246	0.101772	0.0878703		270	0.110647	0.0881123	0.0817977	0.074785
	360	0.109609	0.0653594	0.0644112	0.0571807		360	0.159492	0.0732077	0.0679075	0.0970822		360	0.124742	0.09428	0.0837263	0.079042
	450	0.111069	0.0691949	0.0680741	0.0632932		450	0.152557	0.0658954	0.0561115	0.0972973		450	0.145325	0.100859	0.0831763	0.0729861
	540	0.117651	0.0732019	0.0690709	0.0636884		540	0.147088	0.0557086	0.0346322	0.104543		540	0.138962	0.10259	0.0905665	0.0634509
	630	0.122916	0.0744098	0.0776219	0.065344		630	0.142727	0.0573545	0.0613485	0.0946472		630	0.119223	0.0826754	0.0866015	0.0654437
	Time after IR (sec)	NBS1 (WT)	NBS1 (R37H)	NBS1 (L24S)	NBS1 (L35P)		Time after IR (sec)	NBS1 (WT)	NBS1 (R37H)	NBS1 (L24S)	NBS1 (L35P)		Time after IR (sec)	NBS1 (WT)	NBS1 (R37H)	NBS1 (L24S)	NBS1 (L35P)
	0	0	0	0	0		0	0	0	0	0		0	0	0	0	0
	90	0.0572995	0.11061	0.0652707	0.0981077		90	0.16198	0.210833	0.330076	0.320732		90	0.332632	0.291633	0.360288	0.368308
	180	0.14352	0.329019	0.293934	0.306759		180	0.414336	0.544652	0.795402	0.716135		180	0.617352	0.696998	0.938877	1.06096
	270	0.230456	0.411307	0.38841	0.580854		270	0.484732	0.649016	0.77571	0.842839		270	0.711975	0.918876	1.18773	1.26657
	360	0.623466	0.449454	0.445472	0.650367		360	0.510429	0.675982	0.762831	0.888338		360	0.755006	0.941158	1.20405	1.25099
	450	0.680536	0.469377	0.488112	0.69368		450	0.516571	0.667283	0.708492	0.831659		450	0.767355	0.925105	1.14784	1.20324
	540	0.70137	0.5104	0.52568	0.67705		540	0.496211	0.631213	0.628439	0.78611		540	0.767633	0.88005	1.15124	1.21182
	630	0.712456	0.504837	0.5547	0.66721		630	0.474315	0.610765	0.638849	0.71324		630	0.717879	0.867486	1.06464	1.15803
	Average PALB2 recruitment
						WT PALB2	R37H PALB2	L24S PALB2	L35P PALB2
		WT	R37H	L24S	L35P	SEM	SEM	SEM	SEM
	0	0	0	0	0	0	0	0	0
	90	0.0547295	0.0594963	0.0623184	0.0597687	0.0347019	0.0109037	0.0169261	0.00968417
	180	0.0894228	0.0696778	0.06977	0.0666469	0.0119176	0.00611461	0.0109019	0.00504374
	270	0.112619	0.0762729	0.0808877	0.0750373	0.00910714	0.00798093	0.0123284	0.00733737
	360	0.131281	0.0776157	0.072015	0.0777683	0.0147666	0.00863469	0.00594201	0.0115362
	450	0.136317	0.0786497	0.0691206	0.0778589	0.0127954	0.0111453	0.00783045	0.010114
	540	0.134567	0.0771668	0.0647565	0.0772274	0.00877732	0.0136779	0.0162903	0.0136579
	630	0.128289	0.0714799	0.0751906	0.075145	0.00729762	0.00745487	0.00739057	0.00975117
	Average NBS1 recruitment
						WT PALB2	R37H PALB2	L24S PALB2	L35P PALB2
		WT	R37H	L24S	L35P	SEM	SEM	SEM	SEM
	0	0	0	0	0	0	0	0	0
	90	0.183971	0.204359	0.251878	0.262383	0.0802386	0.0523573	0.0937105	0.0832778
	180	0.391736	0.523556	0.676071	0.694618	0.13725	0.106749	0.195506	0.217985
	270	0.475721	0.659733	0.783948	0.896755	0.139076	0.146621	0.230779	0.199777
	360	0.629633	0.688864	0.804118	0.9299	0.0706708	0.142089	0.219954	0.174627
	450	0.654821	0.687255	0.78148	0.909527	0.0735278	0.131936	0.193911	0.152163
	540	0.655071	0.673888	0.768452	0.891659	0.0817011	0.108821	0.193678	0.163145
	630	0.634884	0.661029	0.75273	0.846161	0.0802995	0.107662	0.157836	0.156501

## Sheet: Figure 6a
			Assay #1	Assay #1 (relative)	Assay #2	Assay #2 (relative)	Average	STDEV	SEM
	p53 KO	No IR	2.06	100	1.7	100	100	0	0
		3Gy 1hour	0.32	15.53	0.09	5.29412	10.4121	7.23786	5.11794
		3Gy 6hour	1.71	83.01	0.88	51.7647	67.3874	22.0938	15.6226
		10Gy 1hour	0.14	6.8	0.06	3.52941	5.16471	2.31266	1.63529
		10Gy 6hour	0.22	10.68	0.05	2.94118	6.81059	5.47217	3.86941
	Palb2 KO	No IR	3.14	100	2.9	100	100	0	0
		3Gy 1hour	0.53	16.88	0.5	17.2414	17.0607	0.255534	0.18069
		3Gy 6hour	2.08	66.24	2.34	80.6897	73.4648	10.2174	7.22483
		10Gy 1hour	0.45	14.33	0.24	8.27586	11.3029	4.28092	3.02707
		10Gy 6hour	2.57	81.85	2.04	70.3448	76.0974	8.13539	5.75259

[truncated: 15 more sheets: Figure 6b, Figure 7a, Figure 7b, Figure 7d, Figure 7e, Supplementary Fig. 1b, Supplementary Fig. 1d, Supplementary Fig. 4a, Supplementary Fig. 5a, Supplementary Fig. 5b, Supplementary Fig. 6, Supplementary Fig. 7, Supplementary Fig. 8, Supplementary Fig. 11c, Supplementary Fig. 11d]
